# Supplementary material for: Investigation of candidate genes involved in the rhodoquinone biosynthetic pathway in Rhodospirillum rubrum
Source: PLoS One. 2019 May 21;14(5):e0217281. doi: 10.1371/journal.pone.0217281 (PMC6529003; doi:10.1371/journal.pone.0217281)
Supplement: S1 Table — Genes were screened using: 1) the RPKM ratio of anaerobic:aerobic mRNA transcripts (RPKM ratio greater than 2.99); 2) closest similarity to R. ferrireducens, a RQ producing species versus R. sphaeroides, a non RQ-producing species (logRat_RrRf_to_RrRs below -5); and 3) by presence of eggNOG orthologous clusters in R. ferrireducens, but not R. sphaeroides (eggNOG_Rr-Rf-NotRs). Yellow highlighting indicates that a criterion was met. There were 45 genes that met all three criteria, and the seven highlighted in orange were selected for deletion in this study (which includes rquA, Rru_A3227). Three additional genes were selected for this study that met the first two criteria are highlighted in blue. (XLSX) [file pone.0217281.s001.xlsx]

## Sheet: S1 Table
S1 Table. The 3782 annotated genes in the R. rubrum genome are sorted using three different criteria. Genes were screened using: 1) the RPKM ratio of anaerobic:aerobic mRNA transcripts (RPKM ratio greater than 2.99);
2) closest similarity to R. ferrireducens, a RQ producing species versus R. sphaeroides, a non RQ-producing species (logRat_RrRf_to_RrRs below -5); and 3) by presence of eggNOG orthologous clusters in R. ferrireducens,
but not R. sphaeroides (eggNOG_Rr-Rf-NotRs). Yellow highlighting indicates that a criterion was met. There were 45 genes that met all three criteria, and the seven highlighted in orange were selected for deletion in this study
(which includes rquA, Rru_A3227). Three additional genes were selected for this study that met the first two criteria are highlighted in blue.
gene	start	end	Anaerobic reads	Anaerobic RPKM	Aerobic reads	Aerobic RPKM	Anaerobic/ Aerobic ratio (reads)	Anaerobic/ Aerobic ratio (RPKM)	logRat_RrRf_to_RrRs	eggNOG_Rr-Rf-NotRs	Rr Blastp Annotation	eggNOG cluster annotation
Rru_A1818	2116925	2119034	8518	1113.17	159	90.7952	53.5723	12.2602	-199.041	16SME	membrane-bound proton-translocating pyrophosphatase [Rhodospirillum rubrum ATCC 11170]	Proton pump that utilizes the energy of pyrophosphate hydrolysis as the driving force for proton movement across the membrane. Generates a proton motive force (By similarity)
Rru_A3407	3924017	3925232	2827	641.057	133	131.785	21.2556	4.86442	-197.959	16V8S	6-phosphofructokinase [Rhodospirillum rubrum ATCC 11170]	pyrophosphate-fructose-6-phosphate 1-phosphotransferase (EC 2.7.1.90)
Rru_A1437	1699626	1700970	38486	7890.14	122	109.291	315.459	72.1939	-173.759	16Q0S	C4-dicarboxylate transporter DctA [Rhodospirillum rubrum ATCC 11170]	Responsible for the transport of dicarboxylates such as succinate, fumarate, and malate from the periplasm across the membrane (By similarity)
Rru_A1979	2290184	2291543	809	164.027	57	50.4991	14.193	3.24812	-164.573	17398	tryptophan synthase subunit beta [Rhodospirillum rubrum ATCC 11170]	The beta subunit is responsible for the synthesis of L- tryptophan from indole and L-serine (By similarity)
Rru_A3583	4125542	4127525	452	62.8205	32	19.4337	14.125	3.23255	-156.276	16SV8	ATP-dependent protease-like [Rhodospirillum rubrum ATCC 11170]	Atp-dependent protease
Rru_A3266	3765237	3766413	374	87.6193	27	27.6398	13.8519	3.17004	-120.827	16PN6	homoserine O-acetyltransferase [Rhodospirillum rubrum ATCC 11170]	Homoserine O-trans-acetylase
Rru_A0144	167511	168615	336	83.8458	25	27.26	13.44	3.07578	-110.655	16PS7	NADH:flavin oxidoreductase/NADH oxidase [Rhodospirillum rubrum ATCC 11170]	NADH flavin oxidoreductase NADH oxidase
Rru_A3605	4144701	4146120	823	159.814	41	34.7891	20.0732	4.5938	-106.974	16PJT	iron-sulfur cluster binding protein [Rhodospirillum rubrum ATCC 11170]	Iron-sulfur cluster binding protein
Rru_A1418	1675457	1676021	9667	4717.89	494	1053.48	19.5688	4.47839	-101.037	16RND	alkyl hydroperoxide reductase/ Thiol specific antioxidant/ Mal allergen [Rhodospirillum rubrum ATCC 11170]	alkyl hydroperoxide reductase subunit C
Rru_A3115	3592309	3593335	276	74.1042	15	17.5982	18.4	4.2109	-88.7496	16TEZ	ATPase [Rhodospirillum rubrum ATCC 11170]	General secretion pathway
Rru_A1047	1240769	1241870	1329	332.543	54	59.0419	24.6111	5.63232	-82.9791	16R7U	6-phosphofructokinase [Rhodospirillum rubrum ATCC 11170]	Phosphohexokinase
Rru_A3004	3460708	3461944	4465	995.305	228	222.082	19.5833	4.4817	-73.3785	16Q21	aminotransferase, class I and II [Rhodospirillum rubrum ATCC 11170]	Aminotransferase
Rru_A2106	2440815	2441787	670	189.874	20	24.7665	33.5	7.66657	-68.3581	16QF5	hypothetical protein Rru_A2106 [Rhodospirillum rubrum ATCC 11170]	ABC transporter
Rru_A1274	1498583	1499282	742	292.288	7	12.0489	106	24.2585	-67.6112	176BB	radical SAM family protein [Rhodospirillum rubrum ATCC 11170]	anaerobic ribonucleoside-triphosphate reductase activating protein
Rru_A2987	3439826	3440996	197	46.3889	14	14.4052	14.0714	3.22029	-66.5493	16TQU	hypothetical protein Rru_A2987 [Rhodospirillum rubrum ATCC 11170]	Citrate utilization protein B
Rru_A2206	2561937	2563584	1440	240.94	71	51.9098	20.2817	4.64151	-60.9202	16RDX	fumarase [Rhodospirillum rubrum ATCC 11170]	fumarate
Rru_A3227 (rquA)	3721136	3721901	2376	855.307	65	102.243	36.5538	8.36543	-57.7868	179MD	methyltransferase [Rhodospirillum rubrum ATCC 11170]	ubiE/COQ5 methyltransferase family
Rru_A0987	1174512	1175127	342	153.091	26	50.8558	13.1538	3.0103	-57.4621	176NH	glutathione S-transferase-like protein [Rhodospirillum rubrum ATCC 11170]	Glutathione S-transferase
Rru_A3231	3725575	3726259	314	126.399	24	42.2152	13.0833	2.99416	-57.0354	1748D	isoprenoid biosynthesis protein with amidotransferase-like domain [Rhodospirillum rubrum ATCC 11170]	isoprenoid biosynthesis protein with amidotransferase-like domain
Rru_A0118	138054	139101	973	256.009	65	74.7309	14.9692	3.42574	-56.8458	16QGP	type II secretion system protein E [Rhodospirillum rubrum ATCC 11170]	twitching motility protein
Rru_A3118	3595957	3597556	623	107.367	36	27.1101	17.3056	3.96041	-55.1831	16SKG	lipopolysaccharide biosynthesis [Rhodospirillum rubrum ATCC 11170]	biosynthesis protein
Rru_A0758	890317	891334	119	32.2332	8	9.4687	14.875	3.40418	-52.0365	16SSE	transcriptional regulator [Rhodospirillum rubrum ATCC 11170]	AraC family transcriptional regulator
Rru_A1432	1690353	1691244	870	268.942	10	13.5078	87	19.9101	-51.1074	16QK3	nicotinate-nucleotide pyrophosphorylase [Rhodospirillum rubrum ATCC 11170]	nicotinate-nucleotide pyrophosphorylase
Rru_A1820	2119751	2120735	137	38.3521	10	12.2324	13.7	3.13529	-51.0189	16PWB	thiamine-monophosphate kinase [Rhodospirillum rubrum ATCC 11170]	Catalyzes the ATP-dependent phosphorylation of thiamine- monophosphate (TMP) to form thiamine-pyrophosphate (TPP), the active form of vitamin B1 (By similarity)
Rru_A1434	1692843	1693875	1538	410.545	23	26.8272	66.8696	15.3033	-47.6373	16T75	quinolinate synthetase [Rhodospirillum rubrum ATCC 11170]	Catalyzes the condensation of iminoaspartate with dihydroxyacetone phosphate to form quinolinate (By similarity)
Rru_A3117	3595016	3595646	547	239.035	17	32.4614	32.1765	7.36367	-46.0497	17AJP	polysaccharide export protein [Rhodospirillum rubrum ATCC 11170]	polysaccharide export protein
Rru_A2620	3048957	3049752	262	90.7596	6	9.0821	43.6667	9.99324	-45.1008	178K5	hemolysin A [Rhodospirillum rubrum ATCC 11170]	Hemolysin A
Rru_A1729	2024860	2025637	361	127.948	12	18.5845	30.0833	6.88466	-35.1986	16YKK	hypothetical protein Rru_A1729 [Rhodospirillum rubrum ATCC 11170]	Protein of unknown function (DUF502)
Rru_A3606	4146132	4146945	834	282.518	27	39.9657	30.8889	7.06901	-31.7502	16RW4	hypothetical protein Rru_A3606 [Rhodospirillum rubrum ATCC 11170]	Cysteine-rich domain
Rru_A1613	1906568	1907747	591	138.105	17	17.3586	34.7647	7.956	-29.4862	16PJB	cystathionine beta-lyase [Rhodospirillum rubrum ATCC 11170]	cystathionine beta-lyase
Rru_A2709	3131398	3131851	199	120.865	10	26.5395	19.9	4.55416	-29.2112	17FV5	thioesterase superfamily protein [Rhodospirillum rubrum ATCC 11170]	Thioesterase superfamily protein
Rru_A1365	1606497	1607436	3359	985.341	180	230.724	18.6611	4.27065	-27.4302	16RNG	ribose ABC transporter substrate-binding protein [Rhodospirillum rubrum ATCC 11170]	Periplasmic binding protein
Rru_A2398	2789355	2792916	7985	618.138	141	47.695	56.6312	12.9602	-26.2389	16QSU	pyruvate-ferredoxin (flavodoxin) oxidoreductase [Rhodospirillum rubrum ATCC 11170]	Oxidoreductase required for the transfer of electrons from pyruvate to flavodoxin
Rru_A1105	1297868	1299023	703	167.688	38	39.6072	18.5	4.23378	-22.6757	16PFW	tRNA synthetase, class II (G, H, P and S) [Rhodospirillum rubrum ATCC 11170]	Required for the first step of histidine biosynthesis. May allow the feedback regulation of ATP phosphoribosyltransferase activity by histidine (By similarity)
Rru_A1005	1191972	1193007	462	122.966	26	30.2386	17.7692	4.06652	-21.0403	16R3M	glycosyl transferase family protein [Rhodospirillum rubrum ATCC 11170]	glycosyl transferase family
Rru_A0744	869897	870962	510	131.922	39	44.0814	13.0769	2.99269	-20.9053	16SR3	2-nitropropane dioxygenase, NPD [Rhodospirillum rubrum ATCC 11170]	2-nitropropane dioxygenase
Rru_A1275	1499307	1499484	506	783.854	5	33.8453	101.2	23.1599	-19.9118	17RJ3	hypothetical protein Rru_A1275 [Rhodospirillum rubrum ATCC 11170]	Inherit from proNOG: Ribonucleoside-triphosphate reductase
Rru_A1610	1904171	1904954	286	100.59	19	29.2002	15.0526	3.44484	-19.5012	16SN5	hypothetical protein Rru_A1610 [Rhodospirillum rubrum ATCC 11170]	DNA alkylation repair protein
Rru_A3122	3602102	3602387	36	34.7089	2	8.42582	18	4.11935	-16.2109	17N3N	hypothetical protein Rru_A3122 [Rhodospirillum rubrum ATCC 11170]	Inherit from proNOG: Phosphopantetheine attachment site
Rru_A0065	74999	75893	129	39.744	8	10.77	16.125	3.69025	-15.8928	16T1D	squalene/phytoene synthase [Rhodospirillum rubrum ATCC 11170]	squalene synthase HpnC
Rru_A1466	1732185	1733130	287	83.6556	17	21.6524	16.8824	3.86357	-11.2005	16SPK	LysR family transcriptional regulator [Rhodospirillum rubrum ATCC 11170]	transcriptional Regulator, LysR family
Rru_A2967	3418622	3419105	167	95.1427	11	27.3839	15.1818	3.4744	-11.1318	17DE8	lipoprotein signal peptidase [Rhodospirillum rubrum ATCC 11170]	This protein specifically catalyzes the removal of signal peptides from prolipoproteins (By similarity)
Rru_A3116	3593348	3594980	422	71.2575	22	16.2325	19.1818	4.3898	-6.94395	17DTB	hypothetical protein Rru_A3116 [Rhodospirillum rubrum ATCC 11170]	PEP-CTERM system associated protein
Rru_A0563	665586	666852	1039	226.122	69	65.6176	15.058	3.44606	-6.44599	16QGA	twin-arginine translocation pathway signal [Rhodospirillum rubrum ATCC 11170]	Branched-chain amino acid ABC transporter, periplasmic substrate-binding
Rru_A0307	374193	374424	41	48.7304	1	5.1935	41	9.38296	-5.54146	17MBK	hydrogenase expression/formation protein (HUPF/HYPC) [Rhodospirillum rubrum ATCC 11170]	Hydrogenase assembly chaperone hypC hupF
Rru_A3121	3600180	3602106	240	34.3427	17	10.6296	14.1176	3.23086	-169.954		asparagine synthase [Rhodospirillum rubrum ATCC 11170]
Rru_A2456	2854499	2855735	1624	362.01	52	50.6503	31.2308	7.14724	-102.005		D-3-phosphoglycerate dehydrogenase [Rhodospirillum rubrum ATCC 11170]
Rru_A1357	1598619	1599603	664	185.882	29	35.474	22.8966	5.23995	-85.4561		transaldolase B [Rhodospirillum rubrum ATCC 11170]
Rru_A0748	876420	877668	792	174.851	21	20.2584	37.7143	8.63104	-67.2156		histidyl-tRNA synthetase [Rhodospirillum rubrum ATCC 11170]
Rru_A1500	1771038	1775490	2620	162.238	123	33.2813	21.3008	4.87475	-66.053		signal transduction histidine kinase with CheB and CheR activity [Rhodospirillum rubrum ATCC 11170]
Rru_A3703	4251448	4252321	145	45.7468	4	5.51438	36.25	8.29591	-65.1085		ABC transporter [Rhodospirillum rubrum ATCC 11170]
Rru_A2403	2797824	2798934	1976	490.43	17	18.4367	116.235	26.6007	-64.6549		D-fructose 1,6-bisphosphatase [Rhodospirillum rubrum ATCC 11170]
Rru_A3058	3520874	3523022	607	77.8855	43	24.1091	14.1163	3.23054	-59.499		suppressor for copper-sensitivity B [Rhodospirillum rubrum ATCC 11170]
Rru_A3137	3617224	3619792	761	81.6817	55	25.7957	13.8364	3.16649	-52.5718		diguanylate cyclase/phosphodiesterase [Rhodospirillum rubrum ATCC 11170]
Rru_A2222	2581147	2582434	430	92.057	9	8.41928	47.7778	10.9341	-48.2268		molybdopterin molybdochelatase [Rhodospirillum rubrum ATCC 11170]
Rru_A2359	2746064	2747093	354	94.7699	10	11.698	35.4	8.10138	-44.6167		oligopeptide/dipeptide ABC transporter ATP-binding protein-like [Rhodospirillum rubrum ATCC 11170]
Rru_A3119	3597560	3598568	224	61.2155	15	17.9122	14.9333	3.41753	-42.6918		chromosome partitioning ATPase protein-like [Rhodospirillum rubrum ATCC 11170]
Rru_A1433	1691240	1692839	1481	255.235	25	18.8264	59.24	13.5573	-41.8339		L-aspartate oxidase [Rhodospirillum rubrum ATCC 11170]
Rru_A0136	159419	160346	227	67.4501	15	19.4756	15.1333	3.46331	-41.2749		hypothetical protein Rru_A0136 [Rhodospirillum rubrum ATCC 11170]
Rru_A3551	4091242	4092145	996	303.805	63	83.9692	15.8095	3.61805	-38.6857		aldo/keto reductase [Rhodospirillum rubrum ATCC 11170]
Rru_A1018	1206642	1207752	654	162.319	40	43.3804	16.35	3.74176	-37.5806		extracellular solute-binding protein [Rhodospirillum rubrum ATCC 11170]
Rru_A3230	3723652	3725437	803	123.976	61	41.1525	13.1639	3.0126	-37.1671		diguanylate cyclase/phosphodiesterase [Rhodospirillum rubrum ATCC 11170]
Rru_A1843	2141987	2143070	542	137.871	29	32.2342	18.6897	4.27717	-35.6419		OmpA/MotB [Rhodospirillum rubrum ATCC 11170]
Rru_A0532	627283	628057	266	94.6421	15	23.3205	17.7333	4.05832	-35.2782		cobyrinic acid a,c-diamide synthase [Rhodospirillum rubrum ATCC 11170]
Rru_A0245	304660	305452	244	84.844	17	25.83	14.3529	3.28471	-34.9552		ribosomal RNA methyltransferase RrmJ/FtsJ [Rhodospirillum rubrum ATCC 11170]
Rru_A1180	1396752	1397934	383	89.2727	28	28.5182	13.6786	3.13038	-34.8119		major facilitator transporter [Rhodospirillum rubrum ATCC 11170]
Rru_A2560	2980910	2981870	52	14.9205	3	3.76137	17.3333	3.96677	-34.4162		transglutaminase-like [Rhodospirillum rubrum ATCC 11170]
Rru_A3136	3616400	3617030	565	246.901	35	66.8324	16.1429	3.69433	-34.2105		partition-like protein [Rhodospirillum rubrum ATCC 11170]
Rru_A3702	4250675	4251452	330	116.96	9	13.9383	36.6667	8.39127	-34.1887		ABC transporter protein [Rhodospirillum rubrum ATCC 11170]
Rru_A0087	100088	101330	194	43.0363	14	13.5708	13.8571	3.17124	-29.1735		hypothetical protein Rru_A0087 [Rhodospirillum rubrum ATCC 11170]
Rru_A1273	1497661	1498438	331	117.315	23	35.6202	14.3913	3.2935	-28.5329		alpha/beta hydrolase fold [Rhodospirillum rubrum ATCC 11170]
Rru_A2171	2521196	2522309	6111	1512.63	188	203.339	32.5053	7.43896	-28.5252		extracellular ligand-binding receptor [Rhodospirillum rubrum ATCC 11170]
Rru_A2246	2608134	2609406	844	182.818	52	49.2179	16.2308	3.71446	-28.4931		glucose-1-phosphate adenylyltransferase [Rhodospirillum rubrum ATCC 11170]
Rru_A2251	2613578	2614370	3032	1054.29	79	120.033	38.3797	8.78333	-27.3955		extracellular solute-binding protein [Rhodospirillum rubrum ATCC 11170]
Rru_A2360	2747089	2748124	211	56.16	14	16.2823	15.0714	3.44914	-26.9269		dipeptide transporter ATP-binding subunit [Rhodospirillum rubrum ATCC 11170]
Rru_A3794	4343999	4345019	2344	633.047	89	105.03	26.3371	6.0273	-26.0911		cysteine synthase [Rhodospirillum rubrum ATCC 11170]
Rru_A1746	2038222	2039329	2612	650.037	42	45.6728	62.1905	14.2325	-24.7253		extracellular ligand-binding receptor [Rhodospirillum rubrum ATCC 11170]
Rru_A2404	2799036	2799915	635	198.974	20	27.3839	31.75	7.26609	-24.1027		phosphoribulokinase [Rhodospirillum rubrum ATCC 11170]
Rru_A2478	2878659	2879661	1204	331.002	24	28.8309	50.1667	11.4808	-23.0629		arginine/ornithine transport system ATPase [Rhodospirillum rubrum ATCC 11170]
Rru_A2083	2411336	2411804	789	463.883	35	89.9173	22.5429	5.159	-22.9031		CreA [Rhodospirillum rubrum ATCC 11170]
Rru_A2604	3027677	3029714	971	131.377	69	40.7937	14.0725	3.22052	-21.3317		diguanylate cyclase/phosphodiesterase [Rhodospirillum rubrum ATCC 11170]
Rru_A2252	2614497	2615196	123	48.452	9	15.4915	13.6667	3.12765	-21.3052		amino acid ABC transporter permease [Rhodospirillum rubrum ATCC 11170]
Rru_A0990	1176528	1179009	812	90.2108	42	20.389	19.3333	4.42448	-20.3637		diguanylate cyclase/phosphodiesterase [Rhodospirillum rubrum ATCC 11170]
Rru_A0151	175738	176482	1198	443.409	58	93.8037	20.6552	4.72699	-19.5522		hypothetical protein Rru_A0151 [Rhodospirillum rubrum ATCC 11170]
Rru_A2837	3269336	3269726	760	535.971	40	123.263	19	4.34819	-19.4328		response regulator receiver domain-containing protein [Rhodospirillum rubrum ATCC 11170]
Rru_A1546	1821333	1822593	840	183.683	47	44.9087	17.8723	4.09014	-18.8291		FAD dependent oxidoreductase [Rhodospirillum rubrum ATCC 11170]
Rru_A2871	3307069	3308245	729	170.787	11	11.2607	66.2727	15.1666	-18.2871		peptidase M20D, amidohydrolase [Rhodospirillum rubrum ATCC 11170]
Rru_A0064	72939	75003	296	39.5254	17	9.91921	17.4118	3.98473	-17.1431		squalene-phytoene synthase [Rhodospirillum rubrum ATCC 11170]
Rru_A0554	655211	656531	456	95.1845	25	22.8026	18.24	4.17428	-16.7498		Rh-like protein/ammonium transporter [Rhodospirillum rubrum ATCC 11170]
Rru_A0302	368702	369593	546	168.784	38	51.3295	14.3684	3.28825	-16.2927		hydrogenase accessory protein HypB [Rhodospirillum rubrum ATCC 11170]
Rru_A1364	1604768	1606325	509	90.0855	31	23.9741	16.4194	3.75762	-15.6725		ABC transporter protein [Rhodospirillum rubrum ATCC 11170]
Rru_A2181	2532855	2534250	1444	285.224	38	32.7979	38	8.69641	-15.533		NAD(P) transhydrogenase, subunit beta [Rhodospirillum rubrum ATCC 11170]
Rru_A0098	111736	112948	330	75.0166	19	18.873	17.3684	3.97481	-15.2456		cystathionine gamma-synthase [Rhodospirillum rubrum ATCC 11170]
Rru_A1103	1295548	1296382	141	46.5626	9	12.9869	15.6667	3.58535	-15.1787		phenazine biosynthesis PhzC/PhzF protein [Rhodospirillum rubrum ATCC 11170]
Rru_A1767	2059421	2060819	630	124.173	35	30.1438	18	4.11935	-14.709		peptidase M23B [Rhodospirillum rubrum ATCC 11170]
Rru_A1044	1236658	1237168	739	398.775	45	106.106	16.4222	3.75827	-14.1063		peptide deformylase [Rhodospirillum rubrum ATCC 11170]
Rru_A2602	3024242	3026708	635	70.9756	34	16.6057	18.6765	4.27417	-13.45		periplasmic sensor diguanylate cyclase/phosphodiesterase [Rhodospirillum rubrum ATCC 11170]
Rru_A3728	4279833	4281012	263	61.458	17	17.3586	15.4706	3.54049	-13.4219		extracellular ligand-binding receptor [Rhodospirillum rubrum ATCC 11170]
Rru_A2402	2797137	2797824	1606	643.667	18	31.5233	89.2222	20.4188	-13.3072		ribulose-5-phosphate 3-epimerase [Rhodospirillum rubrum ATCC 11170]
Rru_A2159	2507130	2507874	595	220.224	35	56.6057	17	3.89049	-12.5922		creatininase [Rhodospirillum rubrum ATCC 11170]
Rru_A1071	1260785	1262828	1373	185.223	96	56.5898	14.3021	3.27308	-12.1708		adenylate/guanylate cyclase [Rhodospirillum rubrum ATCC 11170]
Rru_A3646	4186315	4186807	270	151.015	12	29.328	22.5	5.14917	-11.6418		protein tyrosine phosphatase [Rhodospirillum rubrum ATCC 11170]
Rru_A2424	2823945	2825175	969	217.055	31	30.3425	31.2581	7.1535	-10.9352		gamma-glutamyltranspeptidase [Rhodospirillum rubrum ATCC 11170]
Rru_A1719	2011790	2012582	1465	509.412	72	109.397	20.3472	4.65654	-9.92856		thioesterase superfamily protein [Rhodospirillum rubrum ATCC 11170]
Rru_A0755	886551	888255	761	123.074	46	32.5073	16.5435	3.78604	-9.50259		chemotaxis sensory transducer [Rhodospirillum rubrum ATCC 11170]
Rru_A2237	2597698	2598982	223	47.8527	14	13.1272	15.9286	3.64531	-9.43481		TRAP dicarboxylate transporter subunit DctM [Rhodospirillum rubrum ATCC 11170]
Rru_A2873	3308791	3309976	336	78.1194	23	23.3664	14.6087	3.34324	-8.9176		extracellular ligand-binding receptor [Rhodospirillum rubrum ATCC 11170]
Rru_A1553	1833132	1833408	934	929.761	55	239.238	16.9818	3.88634	-8.72186		histone-like DNA-binding protein [Rhodospirillum rubrum ATCC 11170]
Rru_A3426	3943220	3944513	372	79.2708	23	21.4162	16.1739	3.70144	-8.41529		hypothetical protein Rru_A3426 [Rhodospirillum rubrum ATCC 11170]
Rru_A3571	4116027	4117077	501	131.444	25	28.6606	20.04	4.58623	-8.40954		NAD(P)H-dependent glycerol-3-phosphate dehydrogenase [Rhodospirillum rubrum ATCC 11170]
Rru_A3588	4131713	4132463	4137	1518.97	70	112.307	59.1	13.5252	-8.36352		cytochrome B561 [Rhodospirillum rubrum ATCC 11170]
Rru_A2330	2700241	2700616	14	10.267	1	3.2045	14	3.20393	-8.27692		response regulator receiver domain-containing protein [Rhodospirillum rubrum ATCC 11170]
Rru_A3125	3603995	3605216	213	48.0632	16	15.776	13.3125	3.0466	-7.98307		glycosyl transferase, group 1 [Rhodospirillum rubrum ATCC 11170]
Rru_A1295	1529209	1530088	616	193.02	35	47.9218	17.6	4.02781	-7.68931		extracellular solute-binding protein [Rhodospirillum rubrum ATCC 11170]
Rru_A1842	2141078	2141936	1508	484.075	51	71.5361	29.5686	6.76686	-7.65025		motA, chemotaxis (motility protein A [Rhodospirillum rubrum ATCC 11170]
Rru_A2699	3123720	3124149	1709	1095.92	20	56.0415	85.45	19.5555	-7.49425		50S ribosomal protein L11 [Rhodospirillum rubrum ATCC 11170]
Rru_A1675	1964443	1965322	1098	344.052	31	42.4451	35.4194	8.10581	-7.40339		cytochrome c assembly protein [Rhodospirillum rubrum ATCC 11170]
Rru_A1034	1223705	1225967	964	117.462	50	26.6216	19.28	4.41228	-7.3786		multi-sensor Signal transduction histidine kinase [Rhodospirillum rubrum ATCC 11170]
Rru_A2621	3049820	3051602	929	143.671	67	45.2764	13.8657	3.1732	-6.76236		peptidase S49 [Rhodospirillum rubrum ATCC 11170]
Rru_A2256	2617531	2617975	40850	25312.6	116	314.084	352.155	80.5918	-6.74329		cytochrome c, class II [Rhodospirillum rubrum ATCC 11170]
Rru_A3361	3873701	3874469	239	85.699	8	12.5346	29.875	6.837	-6.4892		hypothetical protein Rru_A3361 [Rhodospirillum rubrum ATCC 11170]
Rru_A3515	4048031	4048742	96	37.1788	7	11.8458	13.7143	3.13856	-6.33531		LytR/AlgR family transcriptional regulator [Rhodospirillum rubrum ATCC 11170]
Rru_A2239	2599546	2600575	884	236.657	36	42.1127	24.5556	5.61961	-5.91923		TRAP dicarboxylate transporter subunit DctP [Rhodospirillum rubrum ATCC 11170]
Rru_A2182	2534263	2534683	575	376.609	12	34.3437	47.9167	10.9659	-5.34671		NAD(P)(+) transhydrogenase (AB-specific) [Rhodospirillum rubrum ATCC 11170]
Rru_A2712	3134489	3135110	248	109.943	14	27.1198	17.7143	4.05398	-5.29508		TetR family transcriptional regulator [Rhodospirillum rubrum ATCC 11170]
Rru_A2553	2968577	2969267	236	94.1756	4	6.97477	59	13.5023	-5.07578		ubiquinone/menaquinone biosynthesis methylase-like protein [Rhodospirillum rubrum ATCC 11170]
Rru_A3265	3764188	3765049	317	101.404	13	18.1712	24.3846	5.58048	-5.04631		chorismate mutase [Rhodospirillum rubrum ATCC 11170]
Rru_A2008	2320062	2321928	470	69.4157	102	65.827	4.60784	1.05452	-199.212	16Q2G	thiamine biosynthesis protein ThiC [Rhodospirillum rubrum ATCC 11170]	Catalyzes the synthesis of the hydroxymethylpyrimidine phosphate (HMP-P) moiety of thiamine from aminoimidazole ribotide (AIR) in a radical S-adenosyl-L-methionine (SAM)-dependent reaction (By similarity)
Rru_A3663	4204910	4209788	1422	80.3662	611	150.889	2.32733	0.532618	-199.162	16QR9	glutamate dehydrogenase (NAD) [Rhodospirillum rubrum ATCC 11170]	Dehydrogenase
Rru_A1032	1221287	1222679	18	3.56308	13	11.2445	1.38462	0.316873	-198.951	16Q4V	ethanolamine ammonia-lyase heavy chain [Rhodospirillum rubrum ATCC 11170]	ethanolamine ammonia-lyase
Rru_A0072	83003	84884	1027	150.472	192	122.922	5.34896	1.22413	-198.936	16R7A	heat shock protein 90 [Rhodospirillum rubrum ATCC 11170]	Molecular chaperone. Has ATPase activity (By similarity)
Rru_A0259	320556	322602	1511	203.541	243	143.033	6.21811	1.42304	-198.557	16RPZ	carbon starvation protein CstA [Rhodospirillum rubrum ATCC 11170]	carbon starvation protein
Rru_A1276	1499516	1501538	1834	249.981	208	123.884	8.81731	2.01786	-197.986	16T5N	anaerobic ribonucleoside triphosphate reductase [Rhodospirillum rubrum ATCC 11170]	anaerobic ribonucleoside-triphosphate reductase
Rru_A1322	1560681	1562355	47	7.73726	32	23.0188	1.46875	0.336128	-197.466	16Q3J	subunit alpha of malonate decarboxylase [Rhodospirillum rubrum ATCC 11170]	malonate decarboxylase subunit alpha
Rru_A1804	2098271	2101013	517	51.972	61	26.7949	8.47541	1.93962	-197.434	16PSI	N-acetyltransferase [Rhodospirillum rubrum ATCC 11170]	CoA-binding domain protein
Rru_A2003	2312817	2314941	412	53.4617	79	44.7936	5.21519	1.19351	-197.314	16RAZ	radical SAM family protein [Rhodospirillum rubrum ATCC 11170]	UPF0313 protein
Rru_A0377	453283	455014	71	11.3036	58	40.3486	1.22414	0.280149	-197.046	172BU	signal transduction histidine kinase, Lyts [Rhodospirillum rubrum ATCC 11170]	Histidine kinase
Rru_A1447	1711617	1713333	107	17.1837	22	15.4383	4.86364	1.11306	-193.798	16QTM	arsenite-transporting ATPase [Rhodospirillum rubrum ATCC 11170]	Arsenite-activated ATPase ArsA
Rru_A2719	3144086	3145748	216	35.8151	43	31.1548	5.02326	1.14959	-180.854	16QMC	phenylpyruvate decarboxylase [Rhodospirillum rubrum ATCC 11170]	decarboxylase
Rru_A0208	258033	261663	250	18.9853	139	46.125	1.79856	0.411605	-172.279	16QPP	SNF2 helicase-like protein [Rhodospirillum rubrum ATCC 11170]	helicase
Rru_A1412	1669440	1670895	17	3.21953	15	12.413	1.13333	0.259368	-171.18	16PJT	4Fe-4S ferredoxin, iron-sulfur binding [Rhodospirillum rubrum ATCC 11170]	Iron-sulfur cluster binding protein
Rru_A0449	527206	528319	71	17.5743	127	137.362	0.559055	0.127941	-145.22	16QFQ	radical SAM family protein [Rhodospirillum rubrum ATCC 11170]	radical SAM domain protein
Rru_A2143	2487754	2488501	30	11.0592	10	16.1082	3	0.686557	-142.278	16RDK	methyltransferase [Rhodospirillum rubrum ATCC 11170]	Methyltransferase
Rru_A0128	148620	149820	114	26.1738	182	182.59	0.626374	0.143347	-131.145	16RC1	Na+/H+ antiporter NhaA [Rhodospirillum rubrum ATCC 11170]	) H( ) antiporter that extrudes sodium in exchange for external protons (By similarity)
Rru_A2052	2374585	2376085	136	24.984	66	52.9799	2.06061	0.471575	-127.548	16QFD	RND efflux system, outer membrane lipoprotein, NodT [Rhodospirillum rubrum ATCC 11170]	RND efflux system, outer membrane lipoprotein
Rru_A3142	3625312	3626581	34	7.38209	14	13.2823	2.42857	0.555784	-125.822	16PG9	Hrp-dependent type III effector protein [Rhodospirillum rubrum ATCC 11170]	Type III effector Hrp-dependent
Rru_A2385	2776994	2777909	466	140.28	72	94.7077	6.47222	1.48119	-123.437	16SCT	substrate-binding region of ABC-type glycine betaine transport system [Rhodospirillum rubrum ATCC 11170]	substrate-binding region of ABC-type glycine betaine transport system
Rru_A3103	3572007	3574074	181	24.1342	52	30.2971	3.48077	0.796584	-118.982	16SVW	multi-sensor Signal transduction histidine kinase [Rhodospirillum rubrum ATCC 11170]	signal transduction histidine kinase
Rru_A2986	3438409	3439843	191	36.7017	16	13.4343	11.9375	2.73194	-105.497	16T0M	tricarballylate dehydrogenase [Rhodospirillum rubrum ATCC 11170]	Fumarate reductase succinate dehydrogenase
Rru_A0113	131506	133573	812	108.27	177	103.127	4.58757	1.04987	-105.013	16Q1A	type II secretion system protein E [Rhodospirillum rubrum ATCC 11170]	type II secretion system protein E
Rru_A1037	1229624	1230767	129	31.0934	29	30.5436	4.44828	1.018	-100.818	16QE8	amidohydrolase [Rhodospirillum rubrum ATCC 11170]	phosphonate metabolism protein PhnM
Rru_A2926	3368728	3370147	10	1.94185	23	19.5159	0.434783	0.0995009	-99.9638	16QFD	RND efflux system, outer membrane lipoprotein, NodT [Rhodospirillum rubrum ATCC 11170]	RND efflux system, outer membrane lipoprotein, NodT
Rru_A3094	3559918	3561253	115	23.7354	27	24.3504	4.25926	0.974744	-97.6416	174T4	O-antigen polymerase [Rhodospirillum rubrum ATCC 11170]	O-Antigen polymerase
Rru_A1724	2017170	2017848	141	57.2603	1276	2264.27	0.110502	0.0252886	-96.8345	16R4Z	ThiJ/PfpI [Rhodospirillum rubrum ATCC 11170]	thiJ PfpI
Rru_A3113	3590309	3591347	20	5.30785	52	60.3026	0.384615	0.0880203	-96.8267	16R5E	hypothetical protein Rru_A3113 [Rhodospirillum rubrum ATCC 11170]	Inherit from proNOG: FemAB-related protein, PEP-Cterm system-associated
Rru_A0093	107195	108065	182	57.6179	319	441.286	0.570533	0.130568	-96.4795	16RQC	binding-protein dependent transport system inner membrane protein [Rhodospirillum rubrum ATCC 11170]	Binding-protein-dependent transport systems inner membrane component
Rru_A0833	987839	988874	20	5.32322	25	29.0756	0.8	0.183082	-95.6448	16RJD	CRISPR-associated Cas1 family protein [Rhodospirillum rubrum ATCC 11170]	CRISPR (clustered regularly interspaced short palindromic repeat), is an adaptive immune system that provides protection against mobile genetic elements (viruses, transposable elements and conjugative plasmids). CRISPR clusters contain sequences complementary to antecedent mobile elements and target invading nucleic acids. CRISPR clusters are transcribed and processed into CRISPR RNA (crRNA). Act…
Rru_A3300	3797538	3799428	146	21.2895	129	82.1952	1.13178	0.259011	-95.1581	16SN7	ABC transporter protein [Rhodospirillum rubrum ATCC 11170]	ABC transporter
Rru_A1981	2292696	2293830	283	68.7535	39	41.4016	7.25641	1.66065	-94.1356	174Y7	succinylglutamate desuccinylase/aspartoacylase [Rhodospirillum rubrum ATCC 11170]	succinylglutamate desuccinylase aspartoacylase
Rru_A0828	981430	983689	162	19.7656	51	27.19	3.17647	0.726944	-93.9983	16RS2	CRISPR-associated helicase Cas3 family protein [Rhodospirillum rubrum ATCC 11170]	CRISPR-associated helicase, Cas3
Rru_A2119	2459596	2461666	544	72.4308	281	163.484	1.93594	0.443045	-92.5275	16QT2	molybdopterin oxidoreductase [Rhodospirillum rubrum ATCC 11170]	Molybdopterin oxidoreductase
Rru_A2877	3314711	3315980	248	53.8459	520	493.342	0.476923	0.109145	-91.8649	16QMI	threonine dehydratase [Rhodospirillum rubrum ATCC 11170]	Threonine dehydratase
Rru_A0933	1111160	1112291	111	27.0384	29	30.8674	3.82759	0.875953	-90.0433	16QUR	DegT/DnrJ/EryC1/StrS aminotransferase [Rhodospirillum rubrum ATCC 11170]	DegT DnrJ EryC1 StrS
Rru_A2289	2647247	2648138	118	36.4772	20	27.0155	5.9	1.35023	-88.1073	16PIN	sulfate adenylyltransferase subunit 2 [Rhodospirillum rubrum ATCC 11170]	sulfate adenylyltransferase subunit 2
Rru_A1313	1549895	1551185	82	17.5143	127	118.529	0.645669	0.147764	-87.7314	16RC0	aromatic hydrocarbon degradation protein [Rhodospirillum rubrum ATCC 11170]	membrane protein involved in aromatic hydrocarbon degradation
Rru_A0094	108061	109000	113	33.1478	229	293.532	0.49345	0.112927	-85.6209	16S8U	binding-protein dependent transport system inner membrane protein [Rhodospirillum rubrum ATCC 11170]	Binding-protein-dependent transport systems inner membrane component
Rru_A0860	1025254	1026727	106	19.8295	40	32.6972	2.65	0.606459	-84.4061	16SG8	RND efflux system, outer membrane lipoprotein, NodT [Rhodospirillum rubrum ATCC 11170]	RND efflux system, outer membrane lipoprotein, NodT
Rru_A2876	3312944	3313940	28	7.74403	37	44.7151	0.756757	0.173186	-80.1752	16RUJ	aldo/keto reductase [Rhodospirillum rubrum ATCC 11170]	Aldo keto reductase
Rru_A2503	2909245	2910040	329	113.969	29	43.8968	11.3448	2.59629	-78.3254	16PF7	hydroxypyruvate isomerase [Rhodospirillum rubrum ATCC 11170]	Catalyzes the reversible isomerization between hydroxypyruvate and 2-hydroxy-3-oxopropanoate (also termed tartronate semialdehyde) (By similarity)
Rru_A1522	1792964	1793609	27	11.5249	10	18.6516	2.7	0.617904	-77.4117	16QTV	beta-lactamase-like [Rhodospirillum rubrum ATCC 11170]	Beta-lactamase domain protein
Rru_A0376	452570	453287	52	19.9702	81	135.928	0.641975	0.146917	-75.7002	16PID	two-component response-regulatory protein YehT [Rhodospirillum rubrum ATCC 11170]	regulator
Rru_A1059	1252512	1253496	37	10.3579	23	28.1345	1.6087	0.368157	-73.7767	16RUJ	aldo/keto reductase [Rhodospirillum rubrum ATCC 11170]	Aldo keto reductase
Rru_A3100	3568309	3569191	21	6.55787	9	12.2809	2.33333	0.533989	-71.1279	16VWY	Hpr(Ser) kinase/phosphatase [Rhodospirillum rubrum ATCC 11170]	Inherit from proNOG: HPr kinase
Rru_A3439	3961452	3962490	278	73.7792	227	263.244	1.22467	0.280269	-69.8524	16PPS	FAD-dependent pyridine nucleotide-disulfide oxidoreductase [Rhodospirillum rubrum ATCC 11170]	Ferredoxin---NADP reductase
Rru_A0448	526141	526990	856	277.689	186	263.659	4.60215	1.05321	-69.8054	174C0	hypothetical protein Rru_A0448 [Rhodospirillum rubrum ATCC 11170]	Memo-like protein
Rru_A3644	4184902	4185502	65	29.8224	13	26.0626	5	1.14426	-69.7994	1789K	uracil-DNA glycosylase superfamily protein [Rhodospirillum rubrum ATCC 11170]	Uracil-DNA glycosylase
Rru_A3105	3575459	3576659	80	18.3676	31	31.1005	2.58065	0.590589	-65.8321	16RB5	glycosyl transferases group 1 [Rhodospirillum rubrum ATCC 11170]	glycosyl transferase group 1
Rru_A3299	3795219	3797370	1269	162.601	142	79.5049	8.93662	2.04517	-65.6504	16QI2	glycoside hydrolase family protein [Rhodospirillum rubrum ATCC 11170]	Glycoside hydrolase family 3 domain protein
Rru_A1324	1562703	1563660	30	8.63496	43	54.0818	0.697674	0.159665	-64.1819	16Q5J	malonate decarboxylase subunit beta [Rhodospirillum rubrum ATCC 11170]	malonate decarboxylase subunit beta
Rru_A1031	1220464	1221280	15	5.0626	5	7.37388	3	0.686559	-63.9129	16RNE	ethanolamine ammonia-lyase small subunit [Rhodospirillum rubrum ATCC 11170]	Ethanolamine ammonia-lyase
Rru_A1413	1670891	1671641	5	1.83584	5	8.02192	1	0.228853	-63.2899	16V4G	hypothetical protein Rru_A1413 [Rhodospirillum rubrum ATCC 11170]	anaerobic glycerol-3-phosphate dehydrogenase subunit C
Rru_A0146	169489	170029	88	44.8528	10	22.2716	8.8	2.0139	-62.9404	16R80	inorganic pyrophosphatase [Rhodospirillum rubrum ATCC 11170]	pyrophosphate phospho-hydrolase
Rru_A1540	1813202	1814207	21	5.75607	27	32.3381	0.777778	0.177997	-62.2361	16SJ7	LysR family transcriptional regulator [Rhodospirillum rubrum ATCC 11170]	transcriptional Regulator, LysR family
Rru_A3101	3569187	3570336	20	4.79553	13	13.6205	1.53846	0.352082	-61.0334	178RD	hypothetical protein Rru_A3101 [Rhodospirillum rubrum ATCC 11170]
Rru_A0757	889754	890321	92	44.6626	8	16.9703	11.5	2.63181	-58.8356	17AKY	isochorismatase hydrolase [Rhodospirillum rubrum ATCC 11170]	isochorismatase
Rru_A3278	3776039	3777023	177	49.5497	27	33.0275	6.55556	1.50026	-58.0315	16QY8	ADP-glyceromanno-heptose 6-epimerase [Rhodospirillum rubrum ATCC 11170]	Catalyzes the interconversion between ADP-D-glycero- beta-D-manno-heptose and ADP-L-glycero-beta-D-manno-heptose via an epimerization at carbon 6 of the heptose (By similarity)
Rru_A0123	142471	143962	127	23.4714	21	16.9589	6.04762	1.38402	-57.7469	16Q95	D-beta-D-heptose 1-phosphate adenylyltransferase / D-alpha,beta-D-heptose 7-phosphate 1-kinase [Rhodospirillum rubrum ATCC 11170]	Catalyzes the ADP transfer to D-glycero-D-manno-heptose 1-phosphate, yielding ADP-D,D-heptose (By similarity)
Rru_A1350	1590892	1592158	10	2.17635	32	30.4314	0.3125	0.0715166	-56.9047	174I8	sodium/hydrogen exchanger [Rhodospirillum rubrum ATCC 11170]	Sodium/hydrogen exchanger family
Rru_A3120	3598606	3600178	219	38.3901	27	20.6816	8.11111	1.85624	-55.8081	172TV	hypothetical protein Rru_A3120 [Rhodospirillum rubrum ATCC 11170]	Protein of unknown function (DUF3485)
Rru_A3301	3799424	3800699	168	36.3047	13	12.2755	12.9231	2.95749	-53.7172	17432	hypothetical protein Rru_A3301 [Rhodospirillum rubrum ATCC 11170]	Pfam:DUF2329
Rru_A2290	2648137	2650063	318	45.504	31	19.3833	10.2581	2.34759	-52.9964	16RE3	bifunctional sulfate adenylyltransferase subunit 1/adenylylsulfate kinase protein [Rhodospirillum rubrum ATCC 11170]	Sulfate adenylyltransferase subunit 1 Adenylylsulfate kinase
Rru_A1776	2067305	2067992	79	31.6623	20	35.0259	3.95	0.903968	-52.9766	179N3	peptidase M50 [Rhodospirillum rubrum ATCC 11170]	Peptidase M50
Rru_A3053	3516319	3517285	90	25.6638	28	34.8883	3.21429	0.735599	-52.5965	16T6Z	homoserine kinase [Rhodospirillum rubrum ATCC 11170]	homoserine kinase
Rru_A3237	3733987	3735373	189	37.5742	19	16.5054	9.94737	2.27648	-51.7482	16QFD	RND efflux system, outer membrane lipoprotein, NodT [Rhodospirillum rubrum ATCC 11170]	RND efflux system, outer membrane lipoprotein, NodT
Rru_A2056	2378406	2379048	183	78.4774	40	74.9544	4.575	1.047	-51.3833	16RPU	carbonate dehydratase [Rhodospirillum rubrum ATCC 11170]	carbonic anhydrase
Rru_A2427	2827106	2827832	41	15.5508	9	14.9161	4.55556	1.04255	-50.9298	16PZA	LrgB-like protein [Rhodospirillum rubrum ATCC 11170]	LrgB family
Rru_A2862	3295696	3296512	143	48.2635	24	35.3946	5.95833	1.36358	-50.1545	16PZK	alpha/beta hydrolase fold [Rhodospirillum rubrum ATCC 11170]	Alpha beta hydrolase
Rru_A0375	451847	452543	32	12.6596	83	143.481	0.385542	0.0882319	-48.8258	16PCG	Pirin-like [Rhodospirillum rubrum ATCC 11170]	pirin domain protein
Rru_A0749	877688	879014	295	61.2993	72	65.3747	4.09722	0.937661	-48.8005	16QC4	glutamyl-tRNA reductase [Rhodospirillum rubrum ATCC 11170]	Catalyzes the NADPH-dependent reduction of glutamyl- tRNA(Glu) to glutamate 1-semialdehyde (GSA) (By similarity)
Rru_A2746	3178703	3179894	210	48.5789	91	91.9842	2.30769	0.528122	-48.406	16QUR	DegT/DnrJ/EryC1/StrS aminotransferase [Rhodospirillum rubrum ATCC 11170]	DegT DnrJ EryC1 StrS aminotransferase
Rru_A1751	2043007	2043922	175	52.6801	43	56.5615	4.06977	0.931377	-47.8043	16PET	inner-membrane translocator [Rhodospirillum rubrum ATCC 11170]	Amino acid ABC transporter (Permease)
Rru_A2740	3171984	3173082	71	17.8141	21	23.0234	3.38095	0.773739	-47.5329	16QA3	UDP-N-acetylglucosamine 2-epimerase [Rhodospirillum rubrum ATCC 11170]	UDP-N-acetylglucosamine 2-epimerase
Rru_A0179	211592	213335	88	13.9136	119	82.2145	0.739496	0.169235	-47.4925	16RJD	CRISPR-associated Cas1/Cas4 family protein [Rhodospirillum rubrum ATCC 11170]	CRISPR (clustered regularly interspaced short palindromic repeat), is an adaptive immune system that provides protection against mobile genetic elements (viruses, transposable elements and conjugative plasmids). CRISPR clusters contain sequences complementary to antecedent mobile elements and target invading nucleic acids. CRISPR clusters are transcribed and processed into CRISPR RNA (crRNA). Act…
Rru_A0832	987156	987843	20	8.01578	11	19.2643	1.81818	0.416095	-46.3039	17AP9	CRISPR-associated exonuclease Cas4 family protein [Rhodospirillum rubrum ATCC 11170]	CRISPR-associated protein Cas4
Rru_A3124	3603156	3603999	46	15.0286	11	15.7036	4.18182	0.957016	-46.1698	175BW	alpha/beta hydrolase fold [Rhodospirillum rubrum ATCC 11170]	Esterase lipase thioesterase family
Rru_A1790	2081262	2082378	23	5.67779	22	23.7311	1.04545	0.239255	-45.875	16PIC	ABC-2 transporter component [Rhodospirillum rubrum ATCC 11170]	ABC transporter
Rru_A1411	1668776	1669448	6	2.45833	9	16.113	0.666667	0.152568	-45.1304	179KR	hypothetical protein Rru_A1411 [Rhodospirillum rubrum ATCC 11170]	Uncharacterised ACR, YkgG family COG1556
Rru_A2722	3148181	3149012	165	54.6846	21	30.4119	7.85714	1.79813	-44.5817	16QSW	2-oxoglutarate synthase, subunit beta [Rhodospirillum rubrum ATCC 11170]	2-oxoglutarate ferredoxin oxidoreductase subunit beta
Rru_A1319	1557387	1558311	40	11.924	21	27.3543	1.90476	0.43591	-44.4031	175CU	triphosphoribosyl-dephospho-CoA synthase [Rhodospirillum rubrum ATCC 11170]	triphosphoribosyl-dephospho-CoA synthase
Rru_A0021	26351	26888	119	60.9915	181	405.363	0.657459	0.150461	-42.3677	17CD9	MarR family transcriptional regulator [Rhodospirillum rubrum ATCC 11170]	Transcriptional regulator, MarR family
Rru_A1791	2082379	2083510	31	7.55126	14	14.9015	2.21429	0.506745	-42.1704	16PZI	ABC-2 transporter component [Rhodospirillum rubrum ATCC 11170]	ABC transporter
Rru_A1945	2253748	2254432	197	79.3013	97	170.62	2.03093	0.464783	-42.0572	17DB1	short-chain dehydrogenase/reductase sDR [Rhodospirillum rubrum ATCC 11170]	short-chain dehydrogenase reductase
Rru_A0114	133572	134808	193	43.0221	21	20.4549	9.19048	2.10327	-41.8296	16PNG	type II secretion system protein [Rhodospirillum rubrum ATCC 11170]	general secretion pathway protein F
Rru_A1493	1763171	1764326	302	72.0367	31	32.3111	9.74194	2.22947	-41.1834	16QA3	UDP-N-acetylglucosamine 2-epimerase [Rhodospirillum rubrum ATCC 11170]	UDP-N-acetylglucosamine 2-epimerase
Rru_A2721	3146391	3148179	261	40.2286	56	37.716	4.66071	1.06662	-40.8026	16RHS	2-oxoglutarate synthase, subunit alpha [Rhodospirillum rubrum ATCC 11170]	Pyruvate flavodoxin ferredoxin oxidoreductase domain protein
Rru_A1154	1365050	1366166	20	4.93721	55	59.3277	0.363636	0.0832193	-39.7817	16RJD	hypothetical protein Rru_A1154 [Rhodospirillum rubrum ATCC 11170]	CRISPR (clustered regularly interspaced short palindromic repeat), is an adaptive immune system that provides protection against mobile genetic elements (viruses, transposable elements and conjugative plasmids). CRISPR clusters contain sequences complementary to antecedent mobile elements and target invading nucleic acids. CRISPR clusters are transcribed and processed into CRISPR RNA (crRNA). Act…
Rru_A1209	1426422	1427673	179	39.4233	16	15.398	11.1875	2.56029	-39.0593	16V0B	chromate transporter [Rhodospirillum rubrum ATCC 11170]	Chromate transporter, chromate ion transporter (CHR) family
Rru_A3180	3671579	3672764	158	36.7347	898	912.304	0.175947	0.0402659	-38.9403	172YI	metal dependent phosphohydrolase [Rhodospirillum rubrum ATCC 11170]	HD domain
Rru_A1811	2107161	2108010	30	9.7321	12	17.0102	2.5	0.572133	-38.8793	176UD	beta-lactamase-like [Rhodospirillum rubrum ATCC 11170]	metal-dependent hydrolase of the beta-lactamase superfamily
Rru_A3224	3718642	3719305	50	20.7638	44	79.8422	1.13636	0.26006	-38.7285	16UWW	hypothetical protein Rru_A3224 [Rhodospirillum rubrum ATCC 11170]	RES
Rru_A2382	2773913	2774696	46	16.1788	11	16.9054	4.18182	0.95702	-38.5826	16S60	binding-protein dependent transport system inner membrane protein [Rhodospirillum rubrum ATCC 11170]	Binding-protein-dependent transport systems inner membrane component
Rru_A0476	559037	559610	86	41.3134	16	33.5858	5.375	1.23009	-37.5552	179VP	OsmC-like protein [Rhodospirillum rubrum ATCC 11170]	OsmC-like protein
Rru_A0831	986182	987136	63	18.1904	35	44.1583	1.8	0.411936	-37.5531	16RGW	CRISPR-associated Csd2 family protein [Rhodospirillum rubrum ATCC 11170]	CRISPR-Associated Protein
Rru_A2354	2739971	2741603	348	58.7621	38	28.0379	9.15789	2.09581	-37.4911	174FS	adenylate cyclase [Rhodospirillum rubrum ATCC 11170]	Adenylate cyclase
Rru_A0240	294575	295127	189	94.2413	33	71.9013	5.72727	1.3107	-37.3343	17AAK	NUDIX hydrolase [Rhodospirillum rubrum ATCC 11170]	NUDIX hydrolase
Rru_A3097	3564388	3567190	393	38.6611	324	139.274	1.21296	0.27759	-37.2115	16RZF	hypothetical protein Rru_A3097 [Rhodospirillum rubrum ATCC 11170]	TPR repeat-containing protein
Rru_A3267	3766409	3767045	121	52.3782	11	20.8066	11	2.51738	-36.4181	175D9	methionine biosynthesis MetW [Rhodospirillum rubrum ATCC 11170]	Methionine Biosynthesis Protein MetW
Rru_A0084	97228	98185	449	129.237	53	66.6589	8.4717	1.93878	-36.3415	16PXW	prolyl aminopeptidase [Rhodospirillum rubrum ATCC 11170]	Proline imino-peptidase
Rru_A2625	3054236	3055559	204	42.4861	103	93.734	1.98058	0.453262	-35.3274	16QEN	tRNA-processing RNAse BN [Rhodospirillum rubrum ATCC 11170]	UPF0761 membrane protein
Rru_A1445	1709776	1710853	186	47.5772	22	24.5896	8.45455	1.93485	-35.0069	16R22	ribonucleotide-diphosphate reductase subunit beta [Rhodospirillum rubrum ATCC 11170]	Provides the precursors necessary for DNA synthesis. Catalyzes the biosynthesis of deoxyribonucleotides from the corresponding ribonucleotides (By similarity)
Rru_A2383	2774692	2775694	63	17.3198	13	15.6167	4.84615	1.10906	-34.6551	172SX	ABC transporter protein [Rhodospirillum rubrum ATCC 11170]	ABC transporter
Rru_A0447	525367	526132	605	217.787	151	237.518	4.00662	0.916928	-34.2901	17D21	hypothetical protein Rru_A0447 [Rhodospirillum rubrum ATCC 11170]	ammecr1 domain protein
Rru_A0365	439509	439992	63	35.8922	40	99.5778	1.575	0.360444	-33.1086	179ME	tRNA/rRNA methyltransferase SpoU [Rhodospirillum rubrum ATCC 11170]	Methylates the ribose at the nucleotide 34 wobble position in the two leucyl isoacceptors tRNA(Leu)(CmAA) and tRNA(Leu)(cmnm5UmAA). Catalyzes the methyl transfer from S- adenosyl-L-methionine to the 2'-OH of the wobble nucleotide (By similarity)
Rru_A3564	4108261	4108843	43	20.3378	26	53.7345	1.65385	0.378487	-32.5809	16RBC	D-alpha,beta-D-heptose 1,7-bisphosphate phosphatase [Rhodospirillum rubrum ATCC 11170]	D,D-heptose 1,7-bisphosphate phosphatase
Rru_A2840	3271377	3272532	907	216.348	74	77.1298	12.2568	2.80499	-31.7383	16PTA	flagellar motor switch protein FliM [Rhodospirillum rubrum ATCC 11170]	FliM is one of three proteins (FliG, FliN, FliM) that forms the rotor-mounted switch complex (C ring), located at the base of the basal body. This complex interacts with the CheY and CheZ chemotaxis proteins, in addition to contacting components of the motor that determine the direction of flagellar rotation (By similarity)
Rru_A3615	4153361	4154189	196	65.1937	30	43.6028	6.53333	1.49517	-31.2897	16S0C	hypothetical protein Rru_A3615 [Rhodospirillum rubrum ATCC 11170]	Bifunctional serine threonine kinase and phosphorylase involved in the regulation of the pyruvate, phosphate dikinase (PPDK) by catalyzing its phosphorylation dephosphorylation (By similarity)
Rru_A2717	3140757	3141327	195	94.1679	41	86.5159	4.7561	1.08845	-31.2514	17GRB	isochorismatase hydrolase [Rhodospirillum rubrum ATCC 11170]	Isochorismatase, hydrolase
Rru_A0271	336212	336917	459	179.272	336	573.433	1.36607	0.312629	-30.7241	16QPW	GTP cyclohydrolase I [Rhodospirillum rubrum ATCC 11170]	gtp cyclohydrolase i
Rru_A1934	2240955	2241564	136	61.4771	26	51.356	5.23077	1.19708	-30.0996	17BVM	TetR family transcriptional regulator [Rhodospirillum rubrum ATCC 11170]	Transcriptional regulator, TetR family
Rru_A3225	3719366	3719753	168	119.394	227	704.924	0.740088	0.169371	-28.5504	17MVV	hypothetical protein Rru_A3225 [Rhodospirillum rubrum ATCC 11170]	Protein of unknown function (DUF2384)
Rru_A1448	1713343	1713886	15	7.60321	6	13.2892	2.5	0.572135	-28.2763	17DSZ	arsenical resistance operon trans-acting repressor ArsD [Rhodospirillum rubrum ATCC 11170]	Arsenical resistance operon trans-acting repressor arsD
Rru_A0270	335632	336040	666	449.009	995	2931.22	0.669347	0.153182	-28.1123	17FMU	ApaG protein [Rhodospirillum rubrum ATCC 11170]	ApaG protein
Rru_A1651	1941844	1943011	56	13.2206	50	51.5793	1.12	0.256316	-27.8933	16PQU	hypothetical protein Rru_A1651 [Rhodospirillum rubrum ATCC 11170]	Major facilitator superfamily
Rru_A1957	2265644	2266370	35	13.2751	28	46.4057	1.25	0.286066	-27.1843	16RF8	ExsB [Rhodospirillum rubrum ATCC 11170]	Catalyzes the ATP-dependent conversion of 7-carboxy-7- deazaguanine (CDG) to 7-cyano-7-deazaguanine (preQ(0)) (By similarity)
Rru_A2521	2932301	2937395	1080	58.4499	346	81.8239	3.12139	0.714338	-24.9182	16RMN	DNA helicase [Rhodospirillum rubrum ATCC 11170]	DNA helicase
Rru_A3668	4214764	4215238	117	67.9198	54	136.977	2.16667	0.495848	-23.6604	17C5R	hypothetical protein Rru_A3668 [Rhodospirillum rubrum ATCC 11170]	YbaK ebsC protein
Rru_A3123	3602389	3603160	30	10.7154	9	14.0467	3.33333	0.762841	-23.5795	17AKP	esterase/lipase/thioesterase family protein [Rhodospirillum rubrum ATCC 11170]	Esterase lipase thioesterase family
Rru_A1832	2129032	2129665	19	8.26359	23	43.7106	0.826087	0.189052	-23.5011	16QPW	GTP cyclohydrolase [Rhodospirillum rubrum ATCC 11170]	GTP cyclohydrolase i
Rru_A0979	1164258	1165851	20	3.45976	122	92.2188	0.163934	0.0375169	-23.0297	16T2H	extracellular solute-binding protein [Rhodospirillum rubrum ATCC 11170]	ABC transporter substrate-binding protein
Rru_A2897	3339712	3340327	161	72.0692	242	473.35	0.665289	0.152254	-22.4262	16RND	alkyl hydroperoxide reductase/ Thiol specific antioxidant/ Mal allergen [Rhodospirillum rubrum ATCC 11170]	alkyl hydroperoxide reductase
Rru_A0109	127710	129354	28	4.6935	23	16.8465	1.21739	0.278604	-22.3897	16REI	type II and III secretion system protein [Rhodospirillum rubrum ATCC 11170]	general secretion pathway protein D
Rru_A2658	3087204	3087915	366	141.744	985	1666.88	0.371574	0.0850355	-22.3251	179PF	haloacid dehalogenase-like hydrolase [Rhodospirillum rubrum ATCC 11170]	had-superfamily hydrolase, subfamily ia, variant
Rru_A2636	3064120	3064825	19	7.42084	25	42.6661	0.76	0.173928	-22.2289	16VV2	Crp/FNR family transcriptional regulator [Rhodospirillum rubrum ATCC 11170]	Transcriptional regulator, Crp Fnr family
Rru_A3726	4277895	4278798	76	23.1819	32	42.651	2.375	0.543525	-22.1547	16PET	inner-membrane translocator [Rhodospirillum rubrum ATCC 11170]	Amino acid ABC transporter (Permease)
Rru_A0463	543398	544469	173	44.4996	39	43.8347	4.4359	1.01517	-22.0791	16TTD	alanine racemase-like [Rhodospirillum rubrum ATCC 11170]	Alanine racemase domain protein
Rru_A1548	1824301	1825738	341	65.3883	391	327.617	0.872123	0.199588	-21.3612	16SWT	malonyl-CoA decarboxylase [Rhodospirillum rubrum ATCC 11170]	Malonyl-CoA decarboxylase
Rru_A0073	85296	85677	3081	2223.99	273	861.088	11.2857	2.58277	-19.9209	17ACX	ribosomal subunit interface protein [Rhodospirillum rubrum ATCC 11170]	sigma 54 modulation protein ribosomal protein S30EA
Rru_A3143	3626602	3627232	6	2.62196	5	9.54748	1.2	0.274623	-19.7664	16R3Q	aldolase [Rhodospirillum rubrum ATCC 11170]	Class II aldolase
Rru_A2407	2806335	2806923	75	35.1116	8	16.3653	9.375	2.14549	-19.7265	17CPA	GCN5-related N-acetyltransferase [Rhodospirillum rubrum ATCC 11170]	N-acetyltransferase
Rru_A1982	2293888	2294389	321	176.322	43	103.208	7.46512	1.70841	-19.0916	17FNV	SEC-C domain-containing protein [Rhodospirillum rubrum ATCC 11170]	UPF0225 protein
Rru_A3107	3577150	3578578	54	10.42	50	42.1586	1.08	0.247162	-18.4434	173V3	glycosyl transferase, group 1 [Rhodospirillum rubrum ATCC 11170]	glycosyl transferase group 1
Rru_A0834	988889	989177	10	9.54128	10	41.6918	1	0.228853	-18.1945	17FD2	CRISPR-associated Cas2 family protein [Rhodospirillum rubrum ATCC 11170]	CRISPR (clustered regularly interspaced short palindromic repeat), is an adaptive immune system that provides protection against mobile genetic elements (viruses, transposable elements and conjugative plasmids). CRISPR clusters contain sequences complementary to antecedent mobile elements and target invading nucleic acids. CRISPR clusters are transcribed and processed into CRISPR RNA (crRNA). Fun…
Rru_A1959	2267535	2268243	19	7.38944	38	64.5781	0.5	0.114426	-17.836	16QKH	radical SAM family protein [Rhodospirillum rubrum ATCC 11170]	Catalyzes the conversion of 6-carboxy-5,6,7,8- tetrahydropterin (CPH4) to 7-carboxy-7-deazaguanine (CDG) (By similarity)
Rru_A2626	3055571	3056552	297	83.3968	770	944.773	0.385714	0.0882718	-17.6574	16RH2	molecular chaperone DnaJ [Rhodospirillum rubrum ATCC 11170]	DnaJ domain protein
Rru_A0829	983700	984366	36	14.8827	24	43.3544	1.5	0.34328	-17.2901	16T1A	CRISPR-associated RAMP Csd5d family protein [Rhodospirillum rubrum ATCC 11170]	CRISPR-Associated Protein
Rru_A3011	3468425	3469133	40	15.5567	12	20.3931	3.33333	0.762841	-17.2775	1743Q	isochorismatase hydrolase [Rhodospirillum rubrum ATCC 11170]	Isochorismatase
Rru_A2778	3212774	3213065	87	82.1563	133	548.803	0.654135	0.149701	-17.221	17FHB	plasmid maintenance system killer [Rhodospirillum rubrum ATCC 11170]	Plasmid maintenance system killer
Rru_A0260	322594	322792	736	1019.83	76	460.16	9.68421	2.21625	-17.1555	17JPZ	hypothetical protein Rru_A0260 [Rhodospirillum rubrum ATCC 11170]	Protein of unknown function (DUF466)
Rru_A3110	3585661	3587908	58	7.11436	23	12.3276	2.52174	0.577108	-17.0032	16QW3	cyclic nucleotide-binding domain-containing protein [Rhodospirillum rubrum ATCC 11170]	Cyclic nucleotide-binding protein
Rru_A1873	2170776	2171700	59	17.5879	9	11.7233	6.55556	1.50025	-16.8814	16XSP	hypothetical protein Rru_A1873 [Rhodospirillum rubrum ATCC 11170]	EamA-like transporter family
Rru_A3752	4300667	4301099	1875	1194.04	219	609.403	8.56164	1.95936	-16.3504	17GJH	hypothetical protein Rru_A3752 [Rhodospirillum rubrum ATCC 11170]	Domain of unknown function DUF302
Rru_A1325	1563701	1564595	51	15.7127	37	49.8112	1.37838	0.315445	-16.3234	16SYC	hypothetical protein Rru_A1325 [Rhodospirillum rubrum ATCC 11170]	Malonate decarboxylase gamma subunit
Rru_A1713	2005871	2006678	26	8.87292	18	26.8417	1.44444	0.330565	-15.8945	16S64	NAD(P)H dehydrogenase (quinone) [Rhodospirillum rubrum ATCC 11170]	NADPH dehydrogenase quinone
Rru_A2429	2828854	2829139	69	66.5254	139	585.594	0.496403	0.113603	-15.6609	17FHB	plasmid maintenance system killer [Rhodospirillum rubrum ATCC 11170]	Plasmid maintenance system killer
Rru_A3452	3975252	3977352	94	12.3369	84	48.1727	1.11905	0.256097	-15.4941	16UWA	TonB-dependent receptor [Rhodospirillum rubrum ATCC 11170]	Receptor
Rru_A2629	3058445	3059474	314	84.0614	117	136.866	2.68376	0.614188	-15.1781	16PCU	beta-lactamase-like [Rhodospirillum rubrum ATCC 11170]	metallo-beta-lactamase family
Rru_A0331	403117	404086	27	7.67532	30	37.2647	0.9	0.205968	-15.1139	16S2X	hypothetical protein Rru_A0331 [Rhodospirillum rubrum ATCC 11170]	EamA-like transporter family
Rru_A2089	2417531	2418224	40	15.893	41	71.1824	0.97561	0.223271	-14.7783	16RXE	amino acid ABC transporter permease [Rhodospirillum rubrum ATCC 11170]	ABC transporter
Rru_A1501	1776022	1776337	246	214.661	662	2524.17	0.371601	0.0850422	-14.4102	17FXA	transport-associated protein [Rhodospirillum rubrum ATCC 11170]	Transport-associated protein
Rru_A3182	3673300	3674227	27	8.02269	44	57.1285	0.613636	0.140432	-14.1522	174II	auxin efflux carrier [Rhodospirillum rubrum ATCC 11170]	auxin efflux carrier
Rru_A2015	2330184	2331186	2117	582.002	509	611.456	4.15914	0.95183	-13.8459	16RH2	molecular chaperone DnaJ [Rhodospirillum rubrum ATCC 11170]	DnaJ domain protein
Rru_A2720	3145803	3145992	75	108.846	16	101.465	4.6875	1.07274	-13.6342	17FC9	4Fe-4S ferredoxin, iron-sulfur binding [Rhodospirillum rubrum ATCC 11170]	4Fe-4S ferredoxin, iron-sulfur binding
Rru_A0713	840421	841198	71	25.1642	34	52.6559	2.08824	0.477899	-12.3967	17AS9	hypothetical protein Rru_A0713 [Rhodospirillum rubrum ATCC 11170]	Pfam:DUF833
Rru_A1875	2172204	2173710	361	66.0539	50	39.9765	7.22	1.65232	-12.3606	175Q2	multi-sensor Signal transduction histidine kinase [Rhodospirillum rubrum ATCC 11170]	signal transduction histidine kinase
Rru_A3576	4120598	4121606	87	23.7757	22	26.2712	3.95455	0.90501	-12.3306	16RRS	UDP-glucuronate 5'-epimerase [Rhodospirillum rubrum ATCC 11170]	nad-dependent epimerase dehydratase
Rru_A1607	1898894	1901081	344	43.3526	31	17.0711	11.0968	2.53953	-11.9262	18A4Y	4-alpha-glucanotransferase [Rhodospirillum rubrum ATCC 11170]	4-alpha-glucanotransferase (EC 2.4.1.25)
Rru_A2068	2392222	2392690	32	18.814	23	59.0885	1.3913	0.318404	-9.41806	17AAX	methylglyoxal synthase [Rhodospirillum rubrum ATCC 11170]	methylglyoxal synthase
Rru_A0080	91791	92880	173	43.7647	17	18.7919	10.1765	2.32891	-8.87756	176N2	chemotaxis sensory transducer [Rhodospirillum rubrum ATCC 11170]	Chemotaxis sensory transducer
Rru_A2606	3030545	3032540	165	22.7944	26	15.695	6.34615	1.45234	-8.41915	175Q2	signal transduction histidine kinase [Rhodospirillum rubrum ATCC 11170]	signal transduction histidine kinase
Rru_A0692	820547	821720	93	21.8434	23	23.6052	4.04348	0.925364	-7.82439	16RUN	response regulator receiver domain-containing protein [Rhodospirillum rubrum ATCC 11170]	response regulator
Rru_A2901	3344051	3344492	197	122.899	116	316.216	1.69828	0.388655	-7.51448	17FRB	histidine triad (HIT) protein [Rhodospirillum rubrum ATCC 11170]	Histidine triad (HIT) protein
Rru_A3498	4027042	4027681	638	274.881	813	1530.59	0.784748	0.179592	-7.22746	177ZM	ubiquinone biosynthesis protein COQ7 [Rhodospirillum rubrum ATCC 11170]	ubiquinone biosynthesis protein Coq7
Rru_A0081	93163	94252	46	11.6369	37	40.9	1.24324	0.284521	-6.85447	176N2	chemotaxis sensory transducer [Rhodospirillum rubrum ATCC 11170]	Chemotaxis sensory transducer
Rru_A0076	89580	90036	125	75.422	241	635.402	0.518672	0.1187	-6.84556	17K9A	hypothetical protein Rru_A0076 [Rhodospirillum rubrum ATCC 11170]	Tellurite resistance protein TerB
Rru_A1407	1661645	1662176	31	16.0677	13	29.4428	2.38462	0.545726	-6.19454	17NJC	CheD, stimulates methylation of MCP proteins [Rhodospirillum rubrum ATCC 11170]	Probably deamidates glutamine residues to glutamate on methyl-accepting chemotaxis receptors (MCPs), playing an important role in chemotaxis (By similarity)
Rru_A3229	3722841	3723516	617	251.677	95	169.327	6.49474	1.48634	-6.04499	17FQZ	LuxR family transcriptional regulator [Rhodospirillum rubrum ATCC 11170]	regulator
Rru_A0117	137326	138064	53	19.7759	7	11.413	7.57143	1.73275	-5.77888	16XK9	ABC transporter protein [Rhodospirillum rubrum ATCC 11170]	ABC transporter
Rru_A1930	2236275	2236812	143	73.2923	5	11.1979	28.6	6.54518	-2.62169	17CR3	hypothetical protein Rru_A1930 [Rhodospirillum rubrum ATCC 11170]	Conserved protein
Rru_A2956	3405622	3408307	2462	252.747	119	53.3813	20.6891	4.73475	0	172BX	pyruvate phosphate dikinase [Rhodospirillum rubrum ATCC 11170]	pyruvate phosphate dikinase
Rru_A2009	2322052	2323540	1270	235.187	69	55.8345	18.4058	4.21222	0	16QEJ	glycerol kinase [Rhodospirillum rubrum ATCC 11170]	Key enzyme in the regulation of glycerol uptake and metabolism (By similarity)
Rru_A2695	3117309	3121491	5093	335.73	388	111.761	13.1263	3.004	0	16UMH	DNA-directed RNA polymerase subunit beta [Rhodospirillum rubrum ATCC 11170]	DNA-dependent RNA polymerase catalyzes the transcription of DNA into RNA using the four ribonucleoside triphosphates as substrates (By similarity)
Rru_A1173	1389229	1390567	287	59.1025	17	15.2974	16.8824	3.86357	1.16976	16USD	TPR repeat-containing protein [Rhodospirillum rubrum ATCC 11170]	TPR repeat-containing protein
Rru_A1896	2197726	2198770	574	151.461	19	21.9071	30.2105	6.91379	24.7707	16QXI	anthranilate phosphoribosyltransferase [Rhodospirillum rubrum ATCC 11170]	Anthranilate phosphoribosyltransferase
Rru_A0742	867567	868317	329	120.798	21	33.692	15.6667	3.58536	31.019	16PCK	3-demethylubiquinone-9 3-methyltransferase [Rhodospirillum rubrum ATCC 11170]	Non-specific O-methyltransferase that catalyzes the 2 O- methylation steps in the ubiquinone biosynthetic pathway (By similarity)
Rru_A1181	1398033	1399554	1271	230.269	50	39.5825	25.42	5.81744	51.3242	16PX1	signal recognition particle-docking protein FtsY [Rhodospirillum rubrum ATCC 11170]	Involved in targeting and insertion of nascent membrane proteins into the cytoplasmic membrane. Acts as a receptor for the complex formed by the signal recognition particle (SRP) and the ribosome-nascent chain (RNC). Interaction with SRP-RNC leads to the transfer of the RNC complex to the Sec translocase for insertion into the membrane, the hydrolysis of GTP by both Ffh and FtsY, and the dissocia…
Rru_A3473	3996559	3998539	547	76.139	40	24.329	13.675	3.12956	84.1551	16QXF	DNA polymerase III subunits gamma and tau [Rhodospirillum rubrum ATCC 11170]	dna polymerase iii subunits gamma and tau
Rru_A1287	1518207	1520679	44115	4918.88	1154	562.25	38.2279	8.74856	153.969	16QT2	trimethylamine-N-oxide reductase (cytochrome c) [Rhodospirillum rubrum ATCC 11170]	reductase
Rru_A0708	835475	837698	1362	168.868	39	21.1289	34.9231	7.99228	169.052	16PCT	phosphoribosylformylglycinamidine synthase II [Rhodospirillum rubrum ATCC 11170]	phosphoribosylformylglycinamidine synthase ii
Rru_A0253	314879	315950	206	52.9879	352	395.636	0.585227	0.133931	-185.261		GDP-mannose 4,6-dehydratase [Rhodospirillum rubrum ATCC 11170]
Rru_A1989	2299705	2301481	334	51.8279	365	247.488	0.915068	0.209416	-184.021		asparagine synthase [Rhodospirillum rubrum ATCC 11170]
Rru_A2997	3449831	3451943	76	9.91787	54	30.7923	1.40741	0.322089	-169.97		phosphate acetyltransferase [Rhodospirillum rubrum ATCC 11170]
Rru_A1503	1776809	1777892	296	75.2951	36	40.0149	8.22222	1.88168	-158.211		zinc-containing alcohol dehydrogenase superfamily protein [Rhodospirillum rubrum ATCC 11170]
Rru_A0930	1106020	1107172	104	24.8719	33	34.4852	3.15152	0.721234	-150.558		iron-containing alcohol dehydrogenase [Rhodospirillum rubrum ATCC 11170]
Rru_A0092	105872	107150	672	144.878	4376	4122.44	0.153565	0.0351437	-143.362		extracellular solute-binding protein [Rhodospirillum rubrum ATCC 11170]
Rru_A1378	1625035	1626802	61	9.51376	32	21.808	1.90625	0.436251	-142.952		phosphotransacetylase [Rhodospirillum rubrum ATCC 11170]
Rru_A0932	1109039	1111001	217	30.482	109	66.9043	1.99083	0.455606	-141.316		sigma54 specific transcriptional regulator [Rhodospirillum rubrum ATCC 11170]
Rru_A3001	3456662	3458474	89	13.5362	73	48.5147	1.21918	0.279012	-137.56		carbon starvation protein CstA [Rhodospirillum rubrum ATCC 11170]
Rru_A0474	556711	557734	232	62.473	38	44.7128	6.10526	1.39721	-134.885		zinc-containing alcohol dehydrogenase superfamily protein [Rhodospirillum rubrum ATCC 11170]
Rru_A0284	348328	350059	380	60.4979	66	45.9139	5.75758	1.31764	-132.36		thiamine pyrophosphate protein [Rhodospirillum rubrum ATCC 11170]
Rru_A1449	1713882	1714959	26	6.65057	14	15.6479	1.85714	0.425014	-131.156		bile acid:sodium symporter [Rhodospirillum rubrum ATCC 11170]
Rru_A2070	2394527	2395706	34	7.94514	42	42.886	0.809524	0.185262	-130.666		FAD dependent oxidoreductase [Rhodospirillum rubrum ATCC 11170]
Rru_A1316	1552599	1554240	312	52.3945	155	113.738	2.0129	0.46066	-129.856		AMP-dependent synthetase and ligase [Rhodospirillum rubrum ATCC 11170]
Rru_A0223	274998	276603	139	23.8657	62	46.5151	2.24194	0.513074	-121.861		polyphosphate:AMP phosphotransferase [Rhodospirillum rubrum ATCC 11170]
Rru_A0858	1022399	1023947	28	4.98438	40	31.1141	0.7	0.160197	-119.104		EmrB/QacA family drug resistance transporter [Rhodospirillum rubrum ATCC 11170]
Rru_A1541	1814271	1815615	50	10.2507	16	14.3333	3.125	0.715167	-114.983		beta alanine--pyruvate transaminase [Rhodospirillum rubrum ATCC 11170]
Rru_A1302	1536035	1537403	63	12.6894	40	35.205	1.575	0.360443	-112.754		N-formimino-L-glutamate deiminase [Rhodospirillum rubrum ATCC 11170]
Rru_A0385	462541	464272	196	31.2042	164	114.089	1.19512	0.273508	-108.927		gamma-glutamyltransferase 1 [Rhodospirillum rubrum ATCC 11170]
Rru_A3134	3613333	3614950	58	9.88448	27	20.1064	2.14815	0.491609	-107.887		AMP-dependent synthetase and ligase [Rhodospirillum rubrum ATCC 11170]
Rru_A3114	3591343	3592261	193	57.909	31	40.6438	6.22581	1.42479	-107.887		polysaccharide deacetylase [Rhodospirillum rubrum ATCC 11170]
Rru_A0147	170125	171778	69	11.5032	49	35.6951	1.40816	0.322263	-107.758		major facilitator transporter [Rhodospirillum rubrum ATCC 11170]
Rru_A0230	282579	284556	216	30.1115	26	15.8378	8.30769	1.90124	-105.856		asparagine synthase [Rhodospirillum rubrum ATCC 11170]
Rru_A0254	315942	316932	203	56.4842	286	347.729	0.70979	0.162437	-105.538		NAD-dependent epimerase/dehydratase [Rhodospirillum rubrum ATCC 11170]
Rru_A3695	4240733	4242740	670	92.0059	529	317.424	1.26654	0.289852	-97.1852		acetoacetyl-CoA synthetase [Rhodospirillum rubrum ATCC 11170]
Rru_A2406	2802328	2806234	287	20.2555	767	236.538	0.374185	0.0856332	-95.5924		response regulator receiver modulated diguanylate cyclase/phosphodiesterase with PAS/PAC sensor(s) [Rhodospirillum rubrum ATCC 11170]
Rru_A1309	1544050	1546375	103	12.2105	71	36.7787	1.4507	0.331999	-91.3101		3-hydroxyacyl-CoA dehydrogenase [Rhodospirillum rubrum ATCC 11170]
Rru_A3334	3847037	3848126	261	66.0265	23	25.4243	11.3478	2.59698	-90.9737		ammonia monooxygenase [Rhodospirillum rubrum ATCC 11170]
Rru_A3135	3614946	3616161	36	8.16344	15	14.863	2.4	0.549246	-90.8285		Orn/DAP/Arg decarboxylase 2 [Rhodospirillum rubrum ATCC 11170]
Rru_A0931	1107225	1108746	62	11.2326	18	14.2497	3.44444	0.788269	-89.8165		aldehyde dehydrogenase [Rhodospirillum rubrum ATCC 11170]
Rru_A0859	1023973	1025182	18	4.10196	16	15.9325	1.125	0.257459	-85.2671		secretion protein HlyD [Rhodospirillum rubrum ATCC 11170]
Rru_A3357	3869690	3871151	303	57.1478	36	29.669	8.41667	1.92618	-84.0443		transcriptional regulator Ada / DNA-3-methyladenine glycosylase II / DNA-O6-methylguanine--protein-cysteine S-methyltransferase [Rhodospirillum rubrum ATCC 11170]
Rru_A0766	903143	904148	53	14.5272	37	44.3151	1.43243	0.327816	-83.4537		adenosine deaminase [Rhodospirillum rubrum ATCC 11170]
Rru_A2513	2921202	2922642	139	26.5984	74	61.8751	1.87838	0.429872	-79.9463		acetyl-CoA hydrolase/transferase [Rhodospirillum rubrum ATCC 11170]
Rru_A2648	3077549	3078680	73	17.782	9	9.57953	8.11111	1.85625	-76.8226		FAD dependent oxidoreductase [Rhodospirillum rubrum ATCC 11170]
Rru_A0634	754154	755969	28	4.25154	30	19.9046	0.933333	0.213596	-73.4833		cyclic nucleotide-binding domain-containing protein [Rhodospirillum rubrum ATCC 11170]
Rru_A1143	1349174	1350665	23	4.25073	21	16.9589	1.09524	0.250649	-72.7836		GntR family transcriptional regulator [Rhodospirillum rubrum ATCC 11170]
Rru_A1508	1781722	1783369	71	11.8797	38	27.7827	1.86842	0.427593	-70.8195		FAD dependent oxidoreductase [Rhodospirillum rubrum ATCC 11170]
Rru_A2453	2851536	2852778	31	6.87694	16	15.5095	1.9375	0.443402	-70.2003		membrane anion transport protein [Rhodospirillum rubrum ATCC 11170]
Rru_A3102	3570540	3571992	171	32.4515	59	48.9254	2.89831	0.663285	-69.4482		sugar transferase [Rhodospirillum rubrum ATCC 11170]
Rru_A1300	1533683	1534478	34	11.778	13	19.6779	2.61538	0.598539	-68.2733		N-formylglutamate deformylase [Rhodospirillum rubrum ATCC 11170]
Rru_A1254	1475184	1476579	303	59.8497	63	54.3755	4.80952	1.10067	-66.8622		aminotransferase [Rhodospirillum rubrum ATCC 11170]
Rru_A3104	3574070	3575417	75	15.3418	28	25.0274	2.67857	0.613	-66.2864		two component, sigma54 specific, Fis family transcriptional regulator [Rhodospirillum rubrum ATCC 11170]
Rru_A1925	2229303	2230770	74	13.8998	27	22.1608	2.74074	0.627225	-64.8081		GntR family transcriptional regulator [Rhodospirillum rubrum ATCC 11170]
Rru_A0169	200285	201227	32	9.35713	23	29.3876	1.3913	0.318404	-61.682		CRISPR-associated Cas1 family protein [Rhodospirillum rubrum ATCC 11170]
Rru_A0209	261646	262486	49	16.0659	292	418.345	0.167808	0.0384035	-61.6104		extradiol ring-cleavage dioxygenase III subunit B [Rhodospirillum rubrum ATCC 11170]
Rru_A2464	2863424	2864690	197	42.874	205	194.951	0.960976	0.219922	-60.3279		hydroxypyruvate reductase [Rhodospirillum rubrum ATCC 11170]
Rru_A0902	1077597	1078173	6	2.86734	11	22.9702	0.545455	0.124829	-60.1718		peptidase C56, PfpI [Rhodospirillum rubrum ATCC 11170]
Rru_A2084	2412158	2413343	140	32.5498	18	18.2867	7.77778	1.77997	-58.2741		hypothetical protein Rru_A2084 [Rhodospirillum rubrum ATCC 11170]
Rru_A2772	3206001	3206685	706	284.196	65	114.333	10.8615	2.48569	-56.2185		ATP phosphoribosyltransferase catalytic subunit [Rhodospirillum rubrum ATCC 11170]
Rru_A1750	2041649	2043008	179	36.2926	54	47.8413	3.31481	0.758604	-55.7683		inner-membrane translocator [Rhodospirillum rubrum ATCC 11170]
Rru_A2937	3384569	3386330	258	40.3755	28	19.147	9.21429	2.10871	-55.564		asparagine synthase [Rhodospirillum rubrum ATCC 11170]
Rru_A3193	3682302	3682971	149	61.3219	18	32.3702	8.27778	1.89439	-54.8276		glutathione S-transferase-like protein [Rhodospirillum rubrum ATCC 11170]
Rru_A1883	2181359	2182355	102	28.2104	114	137.771	0.894737	0.204763	-54.677		magnesium/cobalt transporter CorA [Rhodospirillum rubrum ATCC 11170]
Rru_A2605	3029882	3030449	89	43.2062	20	42.4258	4.45	1.01839	-54.5417		phosphoheptose isomerase [Rhodospirillum rubrum ATCC 11170]
Rru_A1436	1697494	1699348	209	31.0675	54	35.075	3.87037	0.885745	-54.4273		histidine kinase [Rhodospirillum rubrum ATCC 11170]
Rru_A1035	1226066	1228820	536	53.6473	130	56.8552	4.12308	0.943578	-52.9433		diguanylate cyclase/phosphodiesterase [Rhodospirillum rubrum ATCC 11170]
Rru_A0308	374424	376731	238	28.4345	31	16.1836	7.67742	1.75699	-52.7543		hydrogenase maturation protein HypF [Rhodospirillum rubrum ATCC 11170]
Rru_A0612	724726	727912	189	16.3525	85	32.1355	2.22353	0.508861	-51.6657		diguanylate cyclase/phosphodiesterase with PAS/PAC sensor(s) [Rhodospirillum rubrum ATCC 11170]
Rru_A3704	4252385	4253336	244	70.6736	21	26.5785	11.619	2.65905	-50.3282		periplasmic solute binding protein [Rhodospirillum rubrum ATCC 11170]
Rru_A2361	2748140	2752823	266	15.6592	213	54.7912	1.24883	0.285798	-48.791		multi-sensor hybrid histidine kinase [Rhodospirillum rubrum ATCC 11170]
Rru_A0332	404155	404845	259	103.354	1006	1754.16	0.257455	0.0589194	-48.7645		glutathione S-transferase-like protein [Rhodospirillum rubrum ATCC 11170]
Rru_A3160	3651996	3652905	23	6.96933	106	140.35	0.216981	0.0496568	-47.7759		hypothetical protein Rru_A3160 [Rhodospirillum rubrum ATCC 11170]
Rru_A0313	380852	382136	38	8.15427	11	10.3142	3.45455	0.790587	-46.2031		aldehyde ferredoxin oxidoreductase [Rhodospirillum rubrum ATCC 11170]
Rru_A2079	2407956	2409321	703	141.909	73	64.3903	9.63014	2.20389	-45.9132		L-glutamine synthetase [Rhodospirillum rubrum ATCC 11170]
Rru_A1117	1312015	1313119	45	11.2294	16	17.4464	2.8125	0.643651	-44.3625		secretion protein HlyD [Rhodospirillum rubrum ATCC 11170]
Rru_A3232	3726336	3727875	405	72.5168	111	86.8461	3.64865	0.835004	-44.077		thermostable carboxypeptidase 1 [Rhodospirillum rubrum ATCC 11170]
Rru_A1294	1528274	1529009	36	13.4874	16	26.1933	2.25	0.514918	-43.5809		histidine utilization repressor [Rhodospirillum rubrum ATCC 11170]
Rru_A0776	927522	928698	13	3.04559	14	14.3318	0.928571	0.212506	-43.5523		hypothetical protein Rru_A0776 [Rhodospirillum rubrum ATCC 11170]
Rru_A1444	1707875	1709765	212	30.9135	173	110.231	1.22543	0.280443	-43.3987		ribonucleotide-diphosphate reductase subunit alpha [Rhodospirillum rubrum ATCC 11170]
Rru_A0640	761872	762685	108	36.5851	110	162.823	0.981818	0.224692	-43.3375		ABC-2 transporter component [Rhodospirillum rubrum ATCC 11170]
Rru_A3083	3547836	3548391	210	104.148	162	351.066	1.2963	0.296662	-43.2159		NADPH-dependent FMN reductase [Rhodospirillum rubrum ATCC 11170]
Rru_A1017	1205377	1206544	196	46.2719	29	29.916	6.75862	1.54673	-42.9511		spermidine/putrescine ABC transporter ATP-binding subunit [Rhodospirillum rubrum ATCC 11170]
Rru_A1653	1944352	1945654	97	20.5273	37	34.2141	2.62162	0.599966	-42.8217		guanylate cyclase [Rhodospirillum rubrum ATCC 11170]
Rru_A3109	3579693	3585639	192	8.90241	72	14.5876	2.66667	0.610272	-42.7288		aspartate racemase [Rhodospirillum rubrum ATCC 11170]
Rru_A1544	1818260	1820555	307	36.8698	87	45.6557	3.52874	0.807562	-41.691		diguanylate cyclase/phosphodiesterase with PAS/PAC sensor(s) [Rhodospirillum rubrum ATCC 11170]
Rru_A0020	25848	26355	137	74.3637	93	220.581	1.47312	0.337126	-40.3584		glutathione peroxidase [Rhodospirillum rubrum ATCC 11170]
Rru_A2549	2964878	2965772	137	42.2087	50	67.3124	2.74	0.627057	-40.1311		HAD family hydrolase [Rhodospirillum rubrum ATCC 11170]
Rru_A1894	2194456	2196721	851	103.556	319	169.621	2.66771	0.610514	-40.0027		heavy metal translocating P-type ATPase [Rhodospirillum rubrum ATCC 11170]
Rru_A2490	2895920	2896664	41	15.1751	12	19.4077	3.41667	0.781911	-39.6899		AraC family transcriptional regulator [Rhodospirillum rubrum ATCC 11170]
Rru_A2335	2704344	2705181	160	52.6478	37	53.1993	4.32432	0.989633	-39.3468		AraC family transcriptional regulator [Rhodospirillum rubrum ATCC 11170]
Rru_A3405	3921783	3922902	115	28.3129	101	108.655	1.13861	0.260576	-39.2256		formaldehyde dehydrogenase (glutathione) [Rhodospirillum rubrum ATCC 11170]
Rru_A1803	2097177	2098002	22	7.34424	13	18.9632	1.69231	0.387289	-39.1782		UDP-diphosphatase [Rhodospirillum rubrum ATCC 11170]
Rru_A0140	163708	164479	90	32.1462	33	51.5044	2.72727	0.624145	-39.1522		AraC family transcriptional regulator [Rhodospirillum rubrum ATCC 11170]
Rru_A0069	79941	80952	211	57.4919	103	122.632	2.04854	0.468816	-38.7452		ABC transporter protein [Rhodospirillum rubrum ATCC 11170]
Rru_A1805	2100993	2103654	480	49.7207	87	39.3785	5.51724	1.26264	-38.6879		diguanylate cyclase/phosphodiesterase with PAS/PAC sensor(s) [Rhodospirillum rubrum ATCC 11170]
Rru_A2029	2341795	2342560	595	214.187	493	775.472	1.2069	0.276202	-38.1488		serine O-acetyltransferase [Rhodospirillum rubrum ATCC 11170]
Rru_A1312	1548112	1549807	76	12.3564	119	84.5414	0.638655	0.146158	-37.8263		AMP-dependent synthetase and ligase [Rhodospirillum rubrum ATCC 11170]
Rru_A1611	1905043	1906144	461	115.352	111	121.364	4.15315	0.950463	-37.2768		cobalamin synthesis protein/P47K [Rhodospirillum rubrum ATCC 11170]
Rru_A2240	2600659	2601478	169	56.8299	20	29.3876	8.45	1.93381	-37.02		enoyl-CoA hydratase [Rhodospirillum rubrum ATCC 11170]
Rru_A2384	2775693	2776872	133	31.0795	51	52.0758	2.60784	0.596813	-36.5062		binding-protein dependent transport system inner membrane protein [Rhodospirillum rubrum ATCC 11170]
Rru_A1951	2260061	2260886	38	12.6855	13	18.9632	2.92308	0.668954	-36.3483		AraC family transcriptional regulator [Rhodospirillum rubrum ATCC 11170]
Rru_A1483	1749860	1751711	94	13.9956	34	22.12	2.76471	0.632712	-36.1698		asparagine synthase [Rhodospirillum rubrum ATCC 11170]
Rru_A2900	3342805	3343732	55	16.3425	11	14.2821	5	1.14426	-36.0043		hypothetical protein Rru_A2900 [Rhodospirillum rubrum ATCC 11170]
Rru_A0781	933307	934411	26	6.48807	15	16.356	1.73333	0.396678	-35.9798		amino acid ABC transporter permease [Rhodospirillum rubrum ATCC 11170]
Rru_A1838	2135775	2136636	288	92.1276	39	54.5137	7.38462	1.68999	-35.8742		alpha/beta hydrolase fold [Rhodospirillum rubrum ATCC 11170]
Rru_A2050	2370147	2371428	106	22.7993	44	41.3535	2.40909	0.551327	-35.5026		secretion protein HlyD [Rhodospirillum rubrum ATCC 11170]
Rru_A1170	1386258	1387704	128	24.3919	32	26.6458	4	0.915413	-35.1001		two component, sigma54 specific, Fis family transcriptional regulator [Rhodospirillum rubrum ATCC 11170]
Rru_A1796	2088060	2090700	709	74.0257	62	28.286	11.4355	2.61704	-34.8378		valyl-tRNA synthetase [Rhodospirillum rubrum ATCC 11170]
Rru_A0558	659063	661115	156	20.9527	74	43.4301	2.10811	0.482447	-34.4033		diguanylate cyclase/phosphodiesterase [Rhodospirillum rubrum ATCC 11170]
Rru_A3580	4123690	4124575	310	96.4789	135	183.59	2.2963	0.525513	-34.304		hypothetical protein Rru_A3580 [Rhodospirillum rubrum ATCC 11170]
Rru_A1016	1204388	1205381	115	31.9019	46	55.7596	2.5	0.572133	-34.0724		binding-protein dependent transport system inner membrane protein [Rhodospirillum rubrum ATCC 11170]
Rru_A1507	1780802	1781570	9	3.22716	12	18.802	0.75	0.171639	-33.9268		short-chain dehydrogenase/reductase SDR [Rhodospirillum rubrum ATCC 11170]
Rru_A0347	419070	419952	64	19.9859	12	16.3745	5.33333	1.22055	-33.926		CRISPR-associated Cas1 family protein [Rhodospirillum rubrum ATCC 11170]
Rru_A1988	2298011	2299700	286	46.6642	62	44.2031	4.6129	1.05568	-33.9048		GCN5-related N-acetyltransferase [Rhodospirillum rubrum ATCC 11170]
Rru_A0320	389489	391085	67	11.5684	30	22.6342	2.23333	0.511103	-33.8812		NADH dehydrogenase (quinone) [Rhodospirillum rubrum ATCC 11170]
Rru_A0917	1090745	1091897	1483	354.663	351	366.797	4.22507	0.966919	-33.6884		S-adenosylmethionine synthetase [Rhodospirillum rubrum ATCC 11170]
Rru_A3128	3607049	3607835	15	5.25558	11	16.8409	1.36364	0.312072	-32.7575		AraC family transcriptional regulator [Rhodospirillum rubrum ATCC 11170]
Rru_A3786	4337008	4337884	631	198.397	2436	3346.77	0.259031	0.0592801	-32.3069		glycerophosphodiester phosphodiesterase [Rhodospirillum rubrum ATCC 11170]
Rru_A1942	2250429	2251257	50	16.6311	15	21.8014	3.33333	0.762846	-31.9512		methylglutaconyl-CoA hydratase [Rhodospirillum rubrum ATCC 11170]
Rru_A0506	597428	599249	177	26.7873	38	25.1295	4.65789	1.06597	-31.6447		glycoside hydrolase [Rhodospirillum rubrum ATCC 11170]
Rru_A2891	3334552	3335254	47	18.4352	25	42.8482	1.88	0.430244	-31.5728		hypothetical protein Rru_A2891 [Rhodospirillum rubrum ATCC 11170]
Rru_A2571	2989975	2991319	474	97.1763	551	493.603	0.860254	0.196871	-31.5425		FeS assembly protein SufD [Rhodospirillum rubrum ATCC 11170]
Rru_A3130	3608964	3609915	37	10.7169	13	16.4534	2.84615	0.651349	-31.0749		ABC transporter protein [Rhodospirillum rubrum ATCC 11170]
Rru_A1385	1634499	1635882	63	12.5519	29	25.247	2.17241	0.497164	-30.8664		acetoacetate metabolism regulatory protein AtoC [Rhodospirillum rubrum ATCC 11170]
Rru_A2006	2317342	2318566	132	29.7127	33	32.4583	4	0.915411	-30.7474		L-carnitine dehydratase/bile acid-inducible protein F [Rhodospirillum rubrum ATCC 11170]
Rru_A2450	2848263	2849058	59	20.4382	22	33.301	2.68182	0.613741	-30.3591		peptidase M48, Ste24p [Rhodospirillum rubrum ATCC 11170]
Rru_A0698	827770	828802	200	53.3868	40	46.656	5	1.14426	-30.1721		lipolytic protein [Rhodospirillum rubrum ATCC 11170]
Rru_A0335	407066	407606	685	349.138	116	258.35	5.90517	1.35141	-30.1656		YbaK/prolyl-tRNA synthetase associated region [Rhodospirillum rubrum ATCC 11170]
Rru_A2174	2524959	2525940	30	8.42392	11	13.4968	2.72727	0.624142	-30.004		oligopeptide/dipeptide ABC transporter ATP-binding protein-like [Rhodospirillum rubrum ATCC 11170]
Rru_A3445	3969014	3970838	346	52.2778	107	70.643	3.23364	0.740028	-29.4645		phosphoenolpyruvate--protein phosphotransferase [Rhodospirillum rubrum ATCC 11170]
Rru_A3620	4159270	4160245	316	89.2774	180	222.214	1.75556	0.401763	-28.7368		zinc-containing alcohol dehydrogenase superfamily protein [Rhodospirillum rubrum ATCC 11170]
Rru_A0786	938425	939598	196	46.0354	32	32.842	6.125	1.40172	-28.6591		cystathionine gamma-lyase [Rhodospirillum rubrum ATCC 11170]
Rru_A1722	2014939	2015572	76	33.0544	15	28.5069	5.06667	1.15952	-28.6191		hypothetical protein Rru_A1722 [Rhodospirillum rubrum ATCC 11170]
Rru_A1940	2247476	2248391	39	11.7401	24	31.5692	1.625	0.371885	-28.1679		hydroxymethylglutaryl-CoA lyase [Rhodospirillum rubrum ATCC 11170]
Rru_A3389	3905962	3907000	166	44.0552	39	45.2269	4.25641	0.974093	-27.8726		hypothetical protein Rru_A3389 [Rhodospirillum rubrum ATCC 11170]
Rru_A0354	427471	428680	136	30.9926	40	39.8311	3.4	0.778101	-27.8685		phage integrase [Rhodospirillum rubrum ATCC 11170]
Rru_A0305	372014	373040	80	21.4795	36	42.2357	2.22222	0.508563	-27.6335		hydrogenase expression/formation protein HypE [Rhodospirillum rubrum ATCC 11170]
Rru_A0530	624435	625209	241	85.7472	485	754.029	0.496907	0.113719	-27.5287		ferredoxin--NADP+ reductase [Rhodospirillum rubrum ATCC 11170]
Rru_A0574	680791	682315	333	60.2114	33	26.0731	10.0909	2.30933	-27.403		3-octaprenyl-4hydroxybenzoate decarboxylase [Rhodospirillum rubrum ATCC 11170]
Rru_A0315	383653	385678	59	8.03003	70	41.63	0.842857	0.19289	-27.2135		NADH dehydrogenase (quinone) [Rhodospirillum rubrum ATCC 11170]
Rru_A1158	1372884	1375578	328	33.5598	54	24.1425	6.07407	1.39007	-27.0521		osmosensitive K+ channel Signal transduction histidine kinase [Rhodospirillum rubrum ATCC 11170]
Rru_A3129	3607831	3608968	22	5.33071	25	26.4695	0.88	0.201391	-27.035		ABC-2 transporter component [Rhodospirillum rubrum ATCC 11170]
Rru_A0131	153175	154189	980	266.235	1590	1887.47	0.616352	0.141054	-26.9988		response regulator receiver (CheY) and unknown domain-containing protein [Rhodospirillum rubrum ATCC 11170]
Rru_A3163	3654704	3655505	444	152.656	37	55.5873	12	2.74624	-26.3636		3-deoxy-manno-octulosonate cytidylyltransferase [Rhodospirillum rubrum ATCC 11170]
Rru_A0770	908583	910185	132	22.7062	37	27.811	3.56757	0.816447	-26.2878		peptidase M23B [Rhodospirillum rubrum ATCC 11170]
Rru_A1831	2128404	2128980	8	3.82313	17	35.4994	0.470588	0.107696	-25.8285		hypothetical protein Rru_A1831 [Rhodospirillum rubrum ATCC 11170]
Rru_A1015	1203552	1204389	158	51.9897	17	24.4429	9.29412	2.12699	-25.7996		binding-protein dependent transport system inner membrane protein [Rhodospirillum rubrum ATCC 11170]
Rru_A2053	2376243	2376855	40	17.993	9	17.6901	4.44444	1.01712	-25.7915		phenylacrylic acid decarboxylase [Rhodospirillum rubrum ATCC 11170]
Rru_A1715	2007705	2008143	30	18.8435	148	406.205	0.202703	0.0463891	-25.6146		twin-arginine translocation pathway signal [Rhodospirillum rubrum ATCC 11170]
Rru_A0107	126039	126951	227	68.5582	21	27.7138	10.8095	2.47379	-25.4596		MSHA biogenesis protein MshM [Rhodospirillum rubrum ATCC 11170]
Rru_A0102	116070	116907	243	79.9589	49	70.4531	4.95918	1.13492	-25.4062		diguanylate cyclase [Rhodospirillum rubrum ATCC 11170]
Rru_A3761	4311861	4313154	43	9.16302	35	32.5898	1.22857	0.281162	-25.2109		hypothetical protein Rru_A3761 [Rhodospirillum rubrum ATCC 11170]
Rru_A2523	2938190	2938598	75	50.5641	18	53.027	4.16667	0.953554	-25.1245		transcriptional regulator [Rhodospirillum rubrum ATCC 11170]
Rru_A0904	1080894	1082055	39	9.25471	56	58.0671	0.696429	0.15938	-24.9782		iron-containing alcohol dehydrogenase [Rhodospirillum rubrum ATCC 11170]
Rru_A1462	1729209	1729953	32	11.844	24	38.8153	1.33333	0.305137	-24.9457		AraC family transcriptional regulator [Rhodospirillum rubrum ATCC 11170]
Rru_A2550	2965789	2967016	125	28.0683	13	12.7554	9.61538	2.2005	-24.721		L-carnitine dehydratase/bile acid-inducible protein F [Rhodospirillum rubrum ATCC 11170]
Rru_A0660	783367	785245	74	10.8595	79	50.658	0.936709	0.214369	-24.5914		signal transduction histidine kinase [Rhodospirillum rubrum ATCC 11170]
Rru_A0306	373036	374197	83	19.6959	18	18.6644	4.61111	1.05527	-24.5234		hydrogenase formation HypD protein [Rhodospirillum rubrum ATCC 11170]
Rru_A2874	3310174	3311482	293	61.7209	23	21.1708	12.7391	2.91538	-24.3781		FAD dependent oxidoreductase [Rhodospirillum rubrum ATCC 11170]
Rru_A0588	698644	699661	75	20.3151	30	35.5076	2.5	0.572134	-23.8004		oligopeptide/dipeptide ABC transporter ATP-binding protein-like [Rhodospirillum rubrum ATCC 11170]
Rru_A2103	2437804	2438923	115	28.3129	39	41.9561	2.94872	0.674822	-23.7276		L-carnitine dehydratase/bile acid-inducible protein F [Rhodospirillum rubrum ATCC 11170]
Rru_A3183	3674229	3674718	22	12.3803	4	9.83585	5.5	1.25869	-23.6428		diheme cytochrome c [Rhodospirillum rubrum ATCC 11170]
Rru_A0442	520587	522024	166	31.8312	43	36.0295	3.86047	0.883476	-23.609		FAD linked oxidase-like [Rhodospirillum rubrum ATCC 11170]
Rru_A3677	4224669	4225395	159	60.3069	16	26.5176	9.9375	2.27422	-23.5806		tripartite ATP-independent periplasmic transporter DctQ [Rhodospirillum rubrum ATCC 11170]
Rru_A3184	3674729	3675626	27	8.29071	11	14.7593	2.45455	0.561728	-23.4834		hypothetical protein Rru_A3184 [Rhodospirillum rubrum ATCC 11170]
Rru_A1793	2085289	2086333	117	30.8727	14	16.1421	8.35714	1.91256	-23.0958		hypothetical protein Rru_A1793 [Rhodospirillum rubrum ATCC 11170]
Rru_A2631	3060576	3061185	202	91.3116	18	35.5542	11.2222	2.56824	-22.8062		hypothetical protein Rru_A2631 [Rhodospirillum rubrum ATCC 11170]
Rru_A1871	2168420	2170067	363	60.7371	894	653.625	0.40604	0.0929235	-22.7009		Na/Pi cotransporter II-like protein [Rhodospirillum rubrum ATCC 11170]
Rru_A1941	2248387	2250448	61	8.15728	36	21.0359	1.69444	0.387779	-22.1629		3-methylcrotonoyl-CoA carboxylase, subunit alpha [Rhodospirillum rubrum ATCC 11170]
Rru_A0980	1165950	1166892	8	2.33928	22	28.1099	0.363636	0.0832191	-22.0594		binding-protein dependent transport system inner membrane protein [Rhodospirillum rubrum ATCC 11170]
Rru_A2004	2315100	2316015	35	10.536	13	17.1	2.69231	0.61614	-21.9826		LysR family transcriptional regulator [Rhodospirillum rubrum ATCC 11170]
Rru_A2191	2544115	2545933	559	84.739	104	68.8888	5.375	1.23008	-21.6996		AMP-dependent synthetase and ligase [Rhodospirillum rubrum ATCC 11170]
Rru_A3560	4099470	4102326	286	27.6032	63	26.5692	4.53968	1.03892	-21.6514		diguanylate cyclase/phosphodiesterase with PAS/PAC sensor(s) [Rhodospirillum rubrum ATCC 11170]
Rru_A3686	4233316	4234435	55	13.5409	74	79.6089	0.743243	0.170093	-21.6191		L-alanine dehydrogenase [Rhodospirillum rubrum ATCC 11170]
Rru_A0690	815612	819173	111	8.59278	162	54.7986	0.685185	0.156807	-21.2197		PAS/PAC sensor Signal transduction histidine kinase [Rhodospirillum rubrum ATCC 11170]
Rru_A1244	1466606	1466798	91	130.014	63	393.307	1.44444	0.330566	-21.1978		hypothetical protein Rru_A1244 [Rhodospirillum rubrum ATCC 11170]
Rru_A1002	1188228	1189326	111	27.8503	33	36.1796	3.36364	0.769779	-21.0694		amino acid ABC transporter permease [Rhodospirillum rubrum ATCC 11170]
Rru_A1969	2276368	2277490	86	21.1166	89	95.4901	0.966292	0.221139	-21.0115		esterase, PHB depolymerase [Rhodospirillum rubrum ATCC 11170]
Rru_A2516	2924855	2927273	137	15.6167	55	27.3952	2.49091	0.570052	-20.9858		multi-sensor Signal transduction histidine kinase [Rhodospirillum rubrum ATCC 11170]
Rru_A1698	1988153	1989167	138	37.4902	116	137.702	1.18966	0.272256	-20.9601		cation efflux protein [Rhodospirillum rubrum ATCC 11170]
Rru_A0248	308359	309376	155	41.9844	12	14.203	12.9167	2.95602	-20.8775		inner-membrane translocator [Rhodospirillum rubrum ATCC 11170]
Rru_A1748	2039993	2040716	179	68.174	20	33.2843	8.95	2.04823	-20.7332		ABC transporter protein [Rhodospirillum rubrum ATCC 11170]
Rru_A3504	4031018	4032260	1983	439.902	155	150.248	12.7935	2.92784	-20.6417		phenylacetate-CoA ligase [Rhodospirillum rubrum ATCC 11170]
Rru_A1272	1495735	1497634	103	14.9482	74	46.9274	1.39189	0.318539	-20.5652		diguanylate cyclase [Rhodospirillum rubrum ATCC 11170]
Rru_A3368	3884762	3885686	73	21.7613	19	24.7491	3.84211	0.879276	-20.4471		LysR family transcriptional regulator [Rhodospirillum rubrum ATCC 11170]
Rru_A0312	380439	380853	23	15.2821	16	46.4537	1.4375	0.328975	-20.0634		4Fe-4S ferredoxin, iron-sulfur binding [Rhodospirillum rubrum ATCC 11170]
Rru_A0438	513393	516138	252	25.3049	81	35.5412	3.11111	0.711988	-19.9893		multi-sensor Signal transduction histidine kinase [Rhodospirillum rubrum ATCC 11170]
Rru_A1944	2252989	2253592	25	11.4132	39	77.7993	0.641026	0.146701	-19.9892		DSBA oxidoreductase [Rhodospirillum rubrum ATCC 11170]
Rru_A3356	3868215	3869472	180	39.4545	1606	1538.2	0.11208	0.0256498	-19.7968		polyhydroxyalkanoate depolymerase [Rhodospirillum rubrum ATCC 11170]
Rru_A1547	1822707	1824288	433	75.472	814	619.963	0.531941	0.121736	-19.6646		hypothetical protein Rru_A1547 [Rhodospirillum rubrum ATCC 11170]
Rru_A0337	408931	409318	131	93.0988	38	118.005	3.44737	0.788939	-19.6516		transcriptional regulator [Rhodospirillum rubrum ATCC 11170]
Rru_A1674	1963244	1964399	138	32.9174	20	20.8459	6.9	1.57908	-19.5948		2-C-methyl-D-erythritol 4-phosphate cytidylyltransferase 2-C-methyl-D-erythritol 2,4-cyclodiphosphate synthase [Rhodospirillum rubrum ATCC 11170]
Rru_A1813	2108932	2110099	269	63.5059	470	484.845	0.57234	0.130982	-19.4431		peptidase M20D, amidohydrolase [Rhodospirillum rubrum ATCC 11170]
Rru_A1114	1308658	1310119	18	3.39492	13	10.7138	1.38462	0.316874	-19.4431		major facilitator transporter [Rhodospirillum rubrum ATCC 11170]
Rru_A3506	4033224	4034451	51	11.4519	107	104.987	0.476636	0.109079	-19.3789		branched-chain amino acid transport system substrate-binding protein [Rhodospirillum rubrum ATCC 11170]
Rru_A3670	4216007	4217738	157	24.9952	57	39.6529	2.75439	0.63035	-19.2506		potassium efflux system protein [Rhodospirillum rubrum ATCC 11170]
Rru_A1388	1639370	1640972	156	26.8346	69	51.8637	2.26087	0.517406	-19.0952		NifA subfamily transcriptional regulator [Rhodospirillum rubrum ATCC 11170]
Rru_A3507	4034526	4035648	17	4.1742	76	81.5421	0.223684	0.0511907	-19.0468		inner-membrane translocator [Rhodospirillum rubrum ATCC 11170]
Rru_A3213	3703368	3705705	323	38.0945	91	46.897	3.54945	0.812301	-18.9827		PAS/PAC sensor Signal transduction histidine kinase [Rhodospirillum rubrum ATCC 11170]
Rru_A1904	2206653	2207748	82	20.6304	20	21.9871	4.1	0.938296	-18.8848		inner-membrane translocator [Rhodospirillum rubrum ATCC 11170]
Rru_A2039	2358529	2359369	204	66.8865	45	64.471	4.53333	1.03747	-18.7709		hypothetical protein Rru_A2039 [Rhodospirillum rubrum ATCC 11170]
Rru_A2782	3215710	3216616	12	3.6482	8	10.6275	1.5	0.343279	-18.7531		LysR family transcriptional regulator [Rhodospirillum rubrum ATCC 11170]
Rru_A2880	3318120	3320748	136	14.2644	213	97.6196	0.638498	0.146122	-18.4197		hypothetical protein Rru_A2880 [Rhodospirillum rubrum ATCC 11170]
Rru_A0330	402052	403063	156	42.5058	58	69.0551	2.68966	0.615535	-18.4041		LysR family transcriptional regulator [Rhodospirillum rubrum ATCC 11170]
Rru_A0388	465561	466524	90	25.7436	19	23.7479	4.73684	1.08404	-18.1902		hypothetical protein Rru_A0388 [Rhodospirillum rubrum ATCC 11170]
Rru_A3036	3494533	3497317	322	31.8812	98	42.3983	3.28571	0.751945	-18.163		helicase c2 [Rhodospirillum rubrum ATCC 11170]
Rru_A3656	4196059	4198018	268	37.7036	73	44.8761	3.67123	0.840171	-17.8213		polysaccharide biosynthesis protein CapD [Rhodospirillum rubrum ATCC 11170]
Rru_A0048	50519	51146	124	54.4461	18	34.5351	6.88889	1.57654	-17.6387		lysine exporter protein LysE/YggA [Rhodospirillum rubrum ATCC 11170]
Rru_A3066	3532428	3533025	62	28.5887	197	396.929	0.314721	0.0720247	-17.1855		NAD(P)H dehydrogenase (quinone) [Rhodospirillum rubrum ATCC 11170]
Rru_A2959	3409474	3410995	94	17.0301	31	24.5412	3.03226	0.693939	-17.0435		major facilitator transporter [Rhodospirillum rubrum ATCC 11170]
Rru_A3402	3917913	3918807	213	65.6237	92	123.855	2.31522	0.529843	-17.0208		sulfate ABC transporter permease protein CysW [Rhodospirillum rubrum ATCC 11170]
Rru_A2245	2606373	2607831	692	130.784	123	101.578	5.62602	1.28752	-16.9534		glycogen/starch synthases, ADP-glucose type [Rhodospirillum rubrum ATCC 11170]
Rru_A1323	1562372	1562690	14	12.1016	14	52.8793	1	0.228853	-16.9525		malonate decarboxylase subunit delta [Rhodospirillum rubrum ATCC 11170]
Rru_A2042	2362439	2363006	18	8.73833	39	82.7303	0.461538	0.105624	-16.3891		transcriptional regulator [Rhodospirillum rubrum ATCC 11170]
Rru_A0861	1026793	1027267	70	40.6358	9	22.8295	7.77778	1.77997	-16.3755		MarR family transcriptional regulator [Rhodospirillum rubrum ATCC 11170]
Rru_A2295	2655466	2657485	84	11.4665	33	19.6839	2.54545	0.582532	-16.3037		malto-oligosyltrehalose trehalohydrolase [Rhodospirillum rubrum ATCC 11170]
Rru_A2431	2829608	2830937	887	183.898	84	76.0984	10.5595	2.41658	-16.0127		hypothetical protein Rru_A2431 [Rhodospirillum rubrum ATCC 11170]
Rru_A0788	941108	942164	52	13.5654	11	12.5391	4.72727	1.08185	-15.8931		ABC transporter protein [Rhodospirillum rubrum ATCC 11170]
Rru_A1654	1945752	1946172	129	84.4913	40	114.479	3.225	0.738051	-15.8611		response regulator receiver domain-containing protein [Rhodospirillum rubrum ATCC 11170]
Rru_A1884	2182499	2183540	88	23.2873	59	68.2232	1.49153	0.34134	-15.8301		signal transduction histidine kinase [Rhodospirillum rubrum ATCC 11170]
Rru_A1029	1217883	1218939	96	25.0438	35	39.8971	2.74286	0.62771	-15.7355		AraC family transcriptional regulator [Rhodospirillum rubrum ATCC 11170]
Rru_A3574	4118066	4118420	34	26.4092	6	20.3644	5.66667	1.29683	-15.7117		Rieske (2Fe-2S) region [Rhodospirillum rubrum ATCC 11170]
Rru_A2767	3201616	3202999	59	11.7549	39	33.9529	1.51282	0.346212	-15.6613		ribonuclease G [Rhodospirillum rubrum ATCC 11170]
Rru_A0576	683908	685975	167	22.2674	98	57.0984	1.70408	0.389983	-15.6512		methyl-accepting chemotaxis sensory transducer [Rhodospirillum rubrum ATCC 11170]
Rru_A0384	461216	462236	219	59.1456	504	594.775	0.434524	0.099442	-15.5841		NADPH-quinone reductase [Rhodospirillum rubrum ATCC 11170]
Rru_A3017	3474441	3475233	14	4.8681	12	18.2329	1.16667	0.266995	-15.4846		3-ketoacyl-ACP reductase [Rhodospirillum rubrum ATCC 11170]
Rru_A2473	2871628	2873281	305	50.8474	139	101.258	2.19424	0.502157	-15.4114		PAS/PAC sensor Signal transduction histidine kinase [Rhodospirillum rubrum ATCC 11170]
Rru_A3077	3543094	3543844	175	64.2543	37	59.3622	4.72973	1.08241	-15.3053		electron transfer flavoprotein subunit beta [Rhodospirillum rubrum ATCC 11170]
Rru_A3787	4337975	4339373	459	90.4689	1315	1132.55	0.349049	0.0798807	-15.3037		2-nitropropane dioxygenase, NPD [Rhodospirillum rubrum ATCC 11170]
Rru_A0780	932147	933311	9	2.1302	11	11.3767	0.818182	0.187242	-15.2489		binding-protein dependent transport system inner membrane protein [Rhodospirillum rubrum ATCC 11170]
Rru_A0927	1103443	1104445	47	12.9212	28	33.6361	1.67857	0.384147	-15.1355		luciferase-like [Rhodospirillum rubrum ATCC 11170]
Rru_A3508	4035652	4036546	28	8.6266	186	250.402	0.150538	0.034451	-15.0194		inner-membrane translocator [Rhodospirillum rubrum ATCC 11170]
Rru_A3131	3609911	3610946	113	30.0762	23	26.7495	4.91304	1.12436	-14.9987		secretion protein HlyD [Rhodospirillum rubrum ATCC 11170]
Rru_A0918	1091958	1093290	451	93.2934	76	68.696	5.93421	1.35806	-14.9324		histidine kinase [Rhodospirillum rubrum ATCC 11170]
Rru_A1406	1660518	1661610	115	29.0123	43	47.402	2.67442	0.612048	-14.9317		two component CheB methylesterase [Rhodospirillum rubrum ATCC 11170]
Rru_A2320	2688281	2689202	80	23.9256	20	26.1365	4	0.915409	-14.708		2,3-dimethylmalate lyase [Rhodospirillum rubrum ATCC 11170]
Rru_A2343	2716562	2717564	70	19.2443	40	48.0515	1.75	0.400493	-14.6078		hypothetical protein Rru_A2343 [Rhodospirillum rubrum ATCC 11170]
Rru_A1716	2008139	2008547	34	22.9224	303	892.622	0.112211	0.0256799	-14.5768		YeeE/YedE [Rhodospirillum rubrum ATCC 11170]
Rru_A2635	3063365	3064124	130	47.1666	24	38.0492	5.41667	1.23962	-14.4054		Crp/FNR family transcriptional regulator [Rhodospirillum rubrum ATCC 11170]
Rru_A0785	937313	938249	103	30.3111	13	16.7167	7.92308	1.81322	-14.4028		LysR family transcriptional regulator [Rhodospirillum rubrum ATCC 11170]
Rru_A1169	1385408	1386215	11	3.75393	17	25.3504	0.647059	0.148082	-14.387		hydrogenase accessory protein HypB [Rhodospirillum rubrum ATCC 11170]
Rru_A3729	4281138	4281891	169	61.8045	32	51.136	5.28125	1.20863	-14.3616		creatininase [Rhodospirillum rubrum ATCC 11170]
Rru_A0219	271268	271517	1589	1752.62	145	698.837	10.9586	2.50791	-14.2936		hypothetical protein Rru_A0219 [Rhodospirillum rubrum ATCC 11170]
Rru_A3529	4060256	4061621	35	7.06516	67	59.0979	0.522388	0.11955	-14.2905		inner-membrane translocator [Rhodospirillum rubrum ATCC 11170]
Rru_A3071	3535201	3536137	8	2.35426	14	18.0027	0.571429	0.130773	-14.227		hypothetical protein Rru_A3071 [Rhodospirillum rubrum ATCC 11170]
Rru_A3724	4276383	4277166	41	14.4202	15	23.0528	2.73333	0.625529	-14.2		ABC transporter protein [Rhodospirillum rubrum ATCC 11170]
Rru_A0702	830880	831993	135	33.4159	21	22.7134	6.42857	1.4712	-14.1667		molybdate ABC transporter ATP-binding protein [Rhodospirillum rubrum ATCC 11170]
Rru_A3725	4277158	4277899	45	16.723	14	22.7338	3.21429	0.735601	-14.0107		ABC transporter protein [Rhodospirillum rubrum ATCC 11170]
Rru_A2962	3412211	3413195	350	97.9797	27	33.0275	12.963	2.96661	-13.9667		zinc-containing alcohol dehydrogenase superfamily protein [Rhodospirillum rubrum ATCC 11170]
Rru_A0985	1172316	1173843	138	24.9035	40	31.5417	3.45	0.789542	-13.8502		diguanylate cyclase [Rhodospirillum rubrum ATCC 11170]
Rru_A0631	749502	750855	110	22.4016	68	60.5116	1.61765	0.370203	-13.7476		diguanylate cyclase [Rhodospirillum rubrum ATCC 11170]
Rru_A2336	2705324	2706599	31	6.69908	51	48.1579	0.607843	0.139107	-13.7345		major facilitator transporter [Rhodospirillum rubrum ATCC 11170]
Rru_A0867	1035755	1037231	31	5.78743	38	30.9992	0.815789	0.186696	-13.7308		peptidase C14, caspase catalytic subunit p20 [Rhodospirillum rubrum ATCC 11170]
Rru_A2430	2829267	2829594	109	91.6341	134	492.242	0.813433	0.186157	-13.7208		plasmid maintenance system antidote protein [Rhodospirillum rubrum ATCC 11170]
Rru_A2253	2615208	2615928	35	13.3856	8	13.3691	4.375	1.00123	-13.5874		amino acid ABC transporter permease [Rhodospirillum rubrum ATCC 11170]
Rru_A0324	392707	394849	165	21.2308	42	23.6143	3.92857	0.899065	-13.5554		formate dehydrogenase subunit alpha [Rhodospirillum rubrum ATCC 11170]
Rru_A0334	405955	406918	371	106.121	136	169.985	2.72794	0.624296	-13.3148		LysR family transcriptional regulator [Rhodospirillum rubrum ATCC 11170]
Rru_A3727	4278794	4279799	110	30.1508	35	41.9197	3.14286	0.719251	-13.2097		inner-membrane translocator [Rhodospirillum rubrum ATCC 11170]
Rru_A2511	2918245	2920306	364	48.6763	44	25.7106	8.27273	1.89324	-13.0558		diguanylate cyclase [Rhodospirillum rubrum ATCC 11170]
Rru_A0540	636256	637594	303	62.3974	25	22.4961	12.12	2.7737	-13.0189		two component, sigma54 specific, Fis family transcriptional regulator [Rhodospirillum rubrum ATCC 11170]
Rru_A0031	34820	35720	39	11.9356	27	36.1066	1.44444	0.330566	-12.9601		LysR family transcriptional regulator [Rhodospirillum rubrum ATCC 11170]
Rru_A3172	3664183	3664819	126	54.5426	13	24.5896	9.69231	2.21812	-12.9567		lysine exporter protein LysE/YggA [Rhodospirillum rubrum ATCC 11170]
Rru_A1041	1234410	1235331	163	48.7485	44	57.5003	3.70455	0.847796	-12.9325		LysR family transcriptional regulator [Rhodospirillum rubrum ATCC 11170]
Rru_A3304	3803514	3804267	57	20.8453	66	105.468	0.863636	0.197646	-12.9271		ABC transporter protein [Rhodospirillum rubrum ATCC 11170]
Rru_A0866	1034467	1035709	12	2.66204	27	26.1722	0.444444	0.101713	-12.8894		major facilitator transporter [Rhodospirillum rubrum ATCC 11170]
Rru_A0088	101508	102531	148	39.8535	98	115.312	1.5102	0.345615	-12.7762		zinc-containing alcohol dehydrogenase superfamily protein [Rhodospirillum rubrum ATCC 11170]
Rru_A0328	400634	401267	168	73.0675	46	87.4212	3.65217	0.83581	-12.7232		lysine exporter protein LysE/YggA [Rhodospirillum rubrum ATCC 11170]
Rru_A0038	41256	41976	189	72.2821	23	38.4362	8.21739	1.88057	-12.7131		cytochrome C biogenesis protein CcmC [Rhodospirillum rubrum ATCC 11170]
Rru_A3363	3875418	3876966	194	34.5346	19	14.7792	10.2105	2.3367	-12.6608		PAS/PAC sensor Signal transduction histidine kinase [Rhodospirillum rubrum ATCC 11170]
Rru_A2815	3247291	3247780	49	27.5743	5	12.2948	9.8	2.24276	-12.6037		molybdopterin synthase subunit MoaE [Rhodospirillum rubrum ATCC 11170]
Rru_A1264	1485290	1486073	63	22.1579	9	13.8317	7	1.60197	-12.561		short-chain dehydrogenase/reductase sDR [Rhodospirillum rubrum ATCC 11170]
Rru_A1315	1551983	1552283	70	64.1263	335	1340.99	0.208955	0.0478201	-12.5178		sterol-binding [Rhodospirillum rubrum ATCC 11170]
Rru_A3721	4271847	4272936	33	8.34818	25	27.6351	1.32	0.302086	-12.3812		sugar transferase [Rhodospirillum rubrum ATCC 11170]
Rru_A0484	567487	568483	166	45.9111	182	219.95	0.912088	0.208734	-12.2843		hypothetical protein Rru_A0484 [Rhodospirillum rubrum ATCC 11170]
Rru_A0424	498152	498377	240	292.824	308	1642.07	0.779221	0.178326	-12.2236		hypothetical protein Rru_A0424 [Rhodospirillum rubrum ATCC 11170]
Rru_A2935	3380586	3383040	521	58.5182	66	32.3922	7.89394	1.80655	-12.2222		PAS/PAC sensor hybrid histidine kinase [Rhodospirillum rubrum ATCC 11170]
Rru_A2263	2622120	2624646	99	10.8028	31	14.781	3.19355	0.730857	-12.2042		ATPase, E1-E2 type [Rhodospirillum rubrum ATCC 11170]
Rru_A0523	617674	618838	630	149.114	80	82.7394	7.875	1.80221	-12.1325		chemotaxis-specific methylesterase [Rhodospirillum rubrum ATCC 11170]
Rru_A1243	1465634	1466303	28	11.5236	22	39.5636	1.27273	0.291268	-12.0575		cytochrome B561 [Rhodospirillum rubrum ATCC 11170]
Rru_A0119	139184	139355	267	428.043	916	6416.75	0.291485	0.0667071	-12.0471		hypothetical protein Rru_A0119 [Rhodospirillum rubrum ATCC 11170]
Rru_A2597	3018626	3019499	5	1.57748	163	224.711	0.0306748	0.00702004	-12.0176		iron permease FTR1 [Rhodospirillum rubrum ATCC 11170]
Rru_A2748	3180984	3181680	8	3.16491	10	17.2868	0.8	0.183082	-11.8409		ABC transporter protein [Rhodospirillum rubrum ATCC 11170]
Rru_A1545	1820591	1821230	576	248.169	46	86.6016	12.5217	2.86564	-11.811		diguanylate cyclase [Rhodospirillum rubrum ATCC 11170]
Rru_A3621	4160268	4160766	51	28.1821	88	212.486	0.579545	0.13263	-11.7906		methylated-DNA-(protein)-cysteine S-methyltransferase [Rhodospirillum rubrum ATCC 11170]
Rru_A1003	1189329	1190526	56	12.8895	16	16.092	3.5	0.800988	-11.626		amino acid ABC transporter permease [Rhodospirillum rubrum ATCC 11170]
Rru_A2214	2573341	2574268	30	8.9141	8	10.387	3.75	0.858198	-11.5792		LysR family transcriptional regulator [Rhodospirillum rubrum ATCC 11170]
Rru_A2210	2568030	2568606	686	327.833	471	983.543	1.45648	0.333318	-11.5667		phosphoglycerate/bisphosphoglycerate mutase [Rhodospirillum rubrum ATCC 11170]
Rru_A2047	2367030	2368083	164	42.905	108	123.461	1.51852	0.347519	-11.3995		extracellular solute-binding protein [Rhodospirillum rubrum ATCC 11170]
Rru_A2779	3213074	3213407	56	46.2324	13	46.897	4.30769	0.985829	-11.3842		plasmid maintenance system antidote protein [Rhodospirillum rubrum ATCC 11170]
Rru_A2570	2988696	2989965	517	112.251	284	269.44	1.82042	0.416609	-11.3717		cysteine desulfurase [Rhodospirillum rubrum ATCC 11170]
Rru_A1282	1509709	1510459	18	6.60902	12	19.2526	1.5	0.343279	-11.3193		two component transcriptional regulator [Rhodospirillum rubrum ATCC 11170]
Rru_A3068	3533711	3533999	205	195.596	37	154.26	5.54054	1.26796	-11.2539		plasmid maintenance system antidote protein [Rhodospirillum rubrum ATCC 11170]
Rru_A2133	2477445	2479488	1180	159.186	99	58.3583	11.9192	2.72774	-11.235		glucosyltransferase [Rhodospirillum rubrum ATCC 11170]
Rru_A0034	37776	38364	60	28.0893	6	12.2739	10	2.28854	-11.2062		periplasmic protein thiol-disulfide oxidoreductase DsbE [Rhodospirillum rubrum ATCC 11170]
Rru_A3358	3871150	3871759	39	17.6295	6	11.8514	6.5	1.48755	-11.1283		methylated-DNA--(protein)-cysteine S-methyltransferase [Rhodospirillum rubrum ATCC 11170]
Rru_A2194	2549425	2549905	250	143.318	81	202.903	3.08642	0.706338	-11.0653		MaoC-like dehydratase [Rhodospirillum rubrum ATCC 11170]
Rru_A1057	1251264	1252044	252	88.9721	145	223.7	1.73793	0.39773	-10.8997		3-hydroxybutyrate dehydrogenase [Rhodospirillum rubrum ATCC 11170]
Rru_A1141	1346811	1347627	156	52.651	13	19.1721	12	2.74623	-10.8886		hypothetical protein Rru_A1141 [Rhodospirillum rubrum ATCC 11170]
Rru_A0584	693636	695478	216	32.3171	27	17.6517	8	1.83082	-10.8462		inner-membrane translocator [Rhodospirillum rubrum ATCC 11170]
Rru_A2444	2843625	2844279	107	45.045	12	22.0744	8.91667	2.0406	-10.8215		TetR family transcriptional regulator [Rhodospirillum rubrum ATCC 11170]
Rru_A3296	3791930	3793883	137	19.3331	32	19.7321	4.28125	0.979779	-10.8058		PAS/PAC sensor Signal transduction histidine kinase [Rhodospirillum rubrum ATCC 11170]
Rru_A2419	2818666	2819443	689	244.199	59	91.3735	11.678	2.67254	-10.7984		ABC transporter protein [Rhodospirillum rubrum ATCC 11170]
Rru_A0361	435455	436340	510	158.723	273	371.259	1.86813	0.427526	-10.7703		5'-methylthioadenosine phosphorylase [Rhodospirillum rubrum ATCC 11170]
Rru_A0981	1166912	1167857	18	5.24669	15	19.1051	1.2	0.274622	-10.6045		binding-protein dependent transport system inner membrane protein [Rhodospirillum rubrum ATCC 11170]
Rru_A1709	2002801	2003296	475	264.068	230	558.72	2.06522	0.47263	-10.551		PilT protein-like [Rhodospirillum rubrum ATCC 11170]
Rru_A0759	891665	892574	12	3.63617	15	19.8609	0.8	0.183082	-10.5301		aldo/keto reductase [Rhodospirillum rubrum ATCC 11170]
Rru_A2498	2905441	2906425	143	40.0317	20	24.4648	7.15	1.6363	-10.5014		ABC transporter protein [Rhodospirillum rubrum ATCC 11170]
Rru_A3484	4009074	4010139	78	20.1763	14	15.8241	5.57143	1.27504	-10.4997		secretion protein HlyD [Rhodospirillum rubrum ATCC 11170]
Rru_A0056	61426	62065	201	86.6005	205	385.942	0.980488	0.224387	-10.4835		toluene tolerance [Rhodospirillum rubrum ATCC 11170]
Rru_A1363	1603780	1604779	302	83.2744	36	43.3761	8.38889	1.91982	-10.4723		inner-membrane translocator [Rhodospirillum rubrum ATCC 11170]
Rru_A2002	2311882	2312806	127	37.8588	12	15.631	10.5833	2.42203	-10.3947		D-isomer specific 2-hydroxyacid dehydrogenase, NAD-binding [Rhodospirillum rubrum ATCC 11170]
Rru_A1298	1531495	1532287	53	18.4292	15	22.7911	3.53333	0.808614	-10.3731		ABC transporter protein [Rhodospirillum rubrum ATCC 11170]
Rru_A2661	3090355	3092290	111	15.8096	111	69.0821	1	0.228852	-10.2754		diguanylate cyclase [Rhodospirillum rubrum ATCC 11170]
Rru_A2108	2443520	2446295	469	46.5863	255	110.68	1.83922	0.42091	-10.1251		Hpt sensor hybrid histidine kinase [Rhodospirillum rubrum ATCC 11170]
Rru_A2277	2635577	2637239	196	32.4989	21	15.2151	9.33333	2.13596	-10.0886		nickel ABC transporter substrate-binding protein [Rhodospirillum rubrum ATCC 11170]
Rru_A3211	3701768	3702299	120	62.1977	14	31.7077	8.57143	1.9616	-10.0826		hemerythrin HHE cation binding region [Rhodospirillum rubrum ATCC 11170]
Rru_A2175	2525936	2526971	21	5.58938	11	12.7933	1.90909	0.436899	-10.0315		oligopeptide/dipeptide ABC transporter ATP-binding protein-like [Rhodospirillum rubrum ATCC 11170]
Rru_A2821	3255855	3256926	141	36.2684	44	49.4545	3.20455	0.733369	-9.98428		flagellar biosynthesis protein FlhB [Rhodospirillum rubrum ATCC 11170]
Rru_A1252	1472360	1473713	36	7.33142	39	34.7052	0.923077	0.211248	-9.97691		L-glutamine synthetase [Rhodospirillum rubrum ATCC 11170]
Rru_A3050	3513647	3514028	368	265.637	41	129.321	8.97561	2.05409	-9.97275		glycine cleavage system protein H [Rhodospirillum rubrum ATCC 11170]
Rru_A0691	819286	820453	75	17.7061	42	43.3266	1.78571	0.408666	-9.97227		signal transduction protein [Rhodospirillum rubrum ATCC 11170]
Rru_A2148	2493886	2495455	405	71.1311	57	43.7445	7.10526	1.62606	-9.96622		N-acetylmuramoyl-L-alanine amidase [Rhodospirillum rubrum ATCC 11170]
Rru_A3090	3553655	3554588	329	97.13	55	70.9519	5.98182	1.36896	-9.78715		glycosyl transferase family protein [Rhodospirillum rubrum ATCC 11170]
Rru_A1534	1806880	1808464	86	14.9614	16	12.1629	5.375	1.23008	-9.74859		Cl- channel, voltage gated [Rhodospirillum rubrum ATCC 11170]
Rru_A3716	4266648	4267374	62	23.5159	30	49.7204	2.06667	0.472963	-9.73752		polysaccharide export protein [Rhodospirillum rubrum ATCC 11170]
Rru_A3403	3918824	3919895	255	65.5918	300	337.19	0.85	0.194525	-9.67835		sulfate transport system permease protein 1 [Rhodospirillum rubrum ATCC 11170]
Rru_A3139	3621253	3622108	87	28.0253	41	57.7109	2.12195	0.485615	-9.63684		GntR family transcriptional regulator [Rhodospirillum rubrum ATCC 11170]
Rru_A0460	540015	540642	131	57.5196	42	80.5819	3.11905	0.713803	-9.63084		NADP oxidoreductase, coenzyme F420-dependent [Rhodospirillum rubrum ATCC 11170]
Rru_A2737	3166461	3167910	96	18.2561	21	17.4502	4.57143	1.04618	-9.607		glycosyl transferase family protein [Rhodospirillum rubrum ATCC 11170]
Rru_A0317	387379	388282	42	12.8111	66	87.9678	0.636364	0.145634	-9.57468		respiratory-chain NADH dehydrogenase, subunit 1 [Rhodospirillum rubrum ATCC 11170]
Rru_A1297	1530812	1531496	31	12.4789	27	47.4921	1.14815	0.262757	-9.46891		amino acid ABC transporter permease [Rhodospirillum rubrum ATCC 11170]
Rru_A2734	3162318	3163224	42	12.7687	21	27.8972	2	0.457705	-9.38437		dTDP-4-dehydrorhamnose reductase [Rhodospirillum rubrum ATCC 11170]
Rru_A1691	1982255	1983107	158	51.0755	20	28.2507	7.9	1.80794	-9.37841		spermidine synthase [Rhodospirillum rubrum ATCC 11170]
Rru_A3603	4143312	4143987	96	39.1588	29	51.6891	3.31034	0.757583	-9.36595		hypothetical protein Rru_A3603 [Rhodospirillum rubrum ATCC 11170]
Rru_A0068	78817	79945	151	36.8797	31	33.0838	4.87097	1.11474	-9.35943		alpha/beta hydrolase fold [Rhodospirillum rubrum ATCC 11170]
Rru_A3517	4049186	4050473	162	34.682	40	37.419	4.05	0.926855	-9.34628		major facilitator transporter [Rhodospirillum rubrum ATCC 11170]
Rru_A2890	3334109	3334556	74	45.5468	95	255.502	0.778947	0.178264	-9.29293		hypothetical protein Rru_A2890 [Rhodospirillum rubrum ATCC 11170]
Rru_A1617	1910733	1911645	944	285.106	76	100.298	12.4211	2.84259	-9.27894		hypothetical protein Rru_A1617 [Rhodospirillum rubrum ATCC 11170]
Rru_A1910	2214788	2216051	1164	253.928	1647	1569.98	0.70674	0.16174	-9.25153		cyclopropane-fatty-acyl-phospholipid synthase [Rhodospirillum rubrum ATCC 11170]
Rru_A2654	3083182	3083458	71	70.6778	380	1652.92	0.186842	0.0427594	-9.18252		acylphosphatase [Rhodospirillum rubrum ATCC 11170]
Rru_A2763	3195631	3198094	59	6.60261	92	44.9878	0.641304	0.146764	-9.16357		diguanylate cyclase/phosphodiesterase with PAS/PAC sensor(s) [Rhodospirillum rubrum ATCC 11170]
Rru_A3415	3931110	3931998	29	8.99499	74	100.295	0.391892	0.0896853	-9.1222		inner-membrane translocator [Rhodospirillum rubrum ATCC 11170]
Rru_A0984	1170966	1172160	23	5.30719	26	26.2152	0.884615	0.202447	-9.11709		peptidase M20D, amidohydrolase [Rhodospirillum rubrum ATCC 11170]
Rru_A3759	4309607	4310132	51	26.7355	59	135.149	0.864407	0.197822	-9.10597		hypothetical protein Rru_A3759 [Rhodospirillum rubrum ATCC 11170]
Rru_A2193	2548036	2549395	970	196.67	213	188.707	4.55399	1.0422	-9.1014		Abc1 protein [Rhodospirillum rubrum ATCC 11170]
Rru_A2425	2825284	2826658	502	100.671	149	130.566	3.36913	0.771035	-9.09117		peptidase M48 [Rhodospirillum rubrum ATCC 11170]
Rru_A1079	1270422	1272255	332	49.9164	66	43.3603	5.0303	1.1512	-9.03693		potassium/proton antiporter [Rhodospirillum rubrum ATCC 11170]
Rru_A3375	3891055	3892009	119	34.3596	14	17.6633	8.5	1.94525	-8.96669		glycosyl transferase family protein [Rhodospirillum rubrum ATCC 11170]
Rru_A3401	3917058	3917910	386	124.779	52	73.4518	7.42308	1.69879	-8.80712		sulfate ABC transporter permease protein CysT [Rhodospirillum rubrum ATCC 11170]
Rru_A2791	3225907	3226372	94	55.622	21	54.2977	4.47619	1.02439	-8.79098		deoxyuridine 5'-triphosphate nucleotidohydrolase [Rhodospirillum rubrum ATCC 11170]
Rru_A3305	3804259	3804988	47	17.7533	21	34.6613	2.2381	0.512194	-8.76491		ABC transporter protein [Rhodospirillum rubrum ATCC 11170]
Rru_A0636	757817	758126	14	12.4529	13	50.5277	1.07692	0.246457	-8.71474		hypothetical protein Rru_A0636 [Rhodospirillum rubrum ATCC 11170]
Rru_A1760	2053285	2053969	489	196.844	990	1741.38	0.493939	0.113039	-8.63241		superoxide dismutase [Rhodospirillum rubrum ATCC 11170]
Rru_A3311	3816282	3816618	215	175.919	45	160.891	4.77778	1.0934	-8.62768		plasmid maintenance system antidote protein [Rhodospirillum rubrum ATCC 11170]
Rru_A1419	1676248	1677640	169	33.4534	63	54.4926	2.68254	0.613907	-8.58527		carboxylyase-like protein [Rhodospirillum rubrum ATCC 11170]
Rru_A2127	2469849	2470617	245	87.8505	32	50.1385	7.65625	1.75216	-8.49248		serine 3-dehydrogenase [Rhodospirillum rubrum ATCC 11170]
Rru_A0096	110135	111101	310	88.3974	47	58.5625	6.59574	1.50945	-8.46874		secretion protein HlyD [Rhodospirillum rubrum ATCC 11170]
Rru_A1655	1946194	1946641	89	54.7793	91	244.744	0.978022	0.223823	-8.41509		hemerythrin HHE cation binding region [Rhodospirillum rubrum ATCC 11170]
Rru_A0848	1010236	1011478	12	2.66204	9	8.72408	1.33333	0.305137	-8.28951		major facilitator transporter [Rhodospirillum rubrum ATCC 11170]
Rru_A2567	2986623	2987817	338	77.9926	229	230.896	1.47598	0.337782	-8.26599		diguanylate cyclase [Rhodospirillum rubrum ATCC 11170]
Rru_A0359	433575	434241	140	57.8771	33	59.6123	4.24242	0.970892	-8.18054		class II aldolase/adducin-like [Rhodospirillum rubrum ATCC 11170]
Rru_A1374	1616934	1617840	28	8.51246	41	54.4659	0.682927	0.15629	-8.16602		peptidase C14, caspase catalytic subunit p20 [Rhodospirillum rubrum ATCC 11170]
Rru_A0807	961634	961967	1	0.825578	7	25.2522	0.142857	0.0326933	-8.12661		conjugal transfer protein TrbC [Rhodospirillum rubrum ATCC 11170]
Rru_A3553	4092325	4092580	316	340.37	221	1040.16	1.42986	0.327229	-8.10379		hypothetical protein Rru_A3553 [Rhodospirillum rubrum ATCC 11170]
Rru_A2555	2971306	2972344	300	79.6178	45	52.1849	6.66667	1.52569	-8.06411		diguanylate cyclase [Rhodospirillum rubrum ATCC 11170]
Rru_A1472	1738235	1738898	11	4.56803	7	12.7022	1.57143	0.359625	-7.91038		butyryl-CoA:acetoacetate CoA-transferase subunit alpha [Rhodospirillum rubrum ATCC 11170]
Rru_A1056	1249830	1250835	563	154.317	341	408.418	1.65103	0.377841	-7.89822		zinc-containing alcohol dehydrogenase superfamily protein [Rhodospirillum rubrum ATCC 11170]
Rru_A1749	2040708	2041653	155	45.1799	69	87.8832	2.24638	0.51409	-7.8869		ABC transporter protein [Rhodospirillum rubrum ATCC 11170]
Rru_A2495	2901241	2902219	50	14.0829	20	24.6147	2.5	0.572134	-7.88023		glycosyl transferase family protein [Rhodospirillum rubrum ATCC 11170]
Rru_A2334	2703328	2704267	63	18.4806	51	65.3718	1.23529	0.2827	-7.75472		nucleoside-diphosphate-sugar epimerase [Rhodospirillum rubrum ATCC 11170]
Rru_A1261	1482166	1483063	82	25.1792	13	17.4428	6.30769	1.44353	-7.73082		binding-protein dependent transport system inner membrane protein [Rhodospirillum rubrum ATCC 11170]
Rru_A3546	4083455	4085642	146	18.3997	33	18.1725	4.42424	1.0125	-7.70511		anthranilate synthase [Rhodospirillum rubrum ATCC 11170]
Rru_A3494	4021981	4023163	231	53.8433	107	108.98	2.15888	0.494066	-7.66342		diguanylate phosphodiesterase [Rhodospirillum rubrum ATCC 11170]
Rru_A3744	4293571	4294018	83	51.0863	501	1347.43	0.165669	0.0379139	-7.64008		signal transduction protein [Rhodospirillum rubrum ATCC 11170]
Rru_A1260	1480962	1482081	54	13.2947	24	25.8191	2.25	0.514917	-7.62249		ABC transporter protein [Rhodospirillum rubrum ATCC 11170]
Rru_A3617	4155852	4156941	437	110.55	160	176.865	2.73125	0.625053	-7.60691		ferrochelatase [Rhodospirillum rubrum ATCC 11170]
Rru_A1482	1748482	1749841	71	14.3954	22	19.4909	3.22727	0.73857	-7.60228		UDP-phosphate galactosephosphotransferase [Rhodospirillum rubrum ATCC 11170]
Rru_A1064	1255762	1256059	65	60.1453	23	92.995	2.82609	0.646758	-7.57901		plasmid maintenance system killer [Rhodospirillum rubrum ATCC 11170]
Rru_A0589	699657	700650	81	22.47	20	24.2433	4.05	0.926854	-7.54088		oligopeptide/dipeptide ABC transporter ATP-binding protein-like [Rhodospirillum rubrum ATCC 11170]
Rru_A2309	2672192	2673857	371	61.4049	48	34.7148	7.72917	1.76884	-7.52394		NADH peroxidase [Rhodospirillum rubrum ATCC 11170]
Rru_A1129	1330512	1331808	154	32.7405	27	25.0826	5.7037	1.30531	-7.51791		ammonium transporter [Rhodospirillum rubrum ATCC 11170]
Rru_A3476	3999921	4000803	159	49.6525	17	23.1972	9.35294	2.14045	-7.4847		LysR family transcriptional regulator [Rhodospirillum rubrum ATCC 11170]
Rru_A3236	3732022	3733975	94	13.265	30	18.4989	3.13333	0.71707	-7.45383		hypothetical protein Rru_A3236 [Rhodospirillum rubrum ATCC 11170]
Rru_A0091	105062	105497	27	17.0758	35	96.723	0.771429	0.176543	-7.43332		twitching motility protein PilT [Rhodospirillum rubrum ATCC 11170]
Rru_A1263	1484376	1485186	67	22.7802	56	83.1985	1.19643	0.273805	-7.38587		binding-protein dependent transport system inner membrane protein [Rhodospirillum rubrum ATCC 11170]
Rru_A0433	505076	506411	443	91.4327	60	54.1119	7.38333	1.6897	-7.24444		PpiC-type peptidyl-prolyl cis-trans isomerase [Rhodospirillum rubrum ATCC 11170]
Rru_A2711	3133992	3134505	139	74.5686	11	25.7856	12.6364	2.89187	-7.20342		GCN5-related N-acetyltransferase [Rhodospirillum rubrum ATCC 11170]
Rru_A3689	4235811	4236264	65	39.4786	6	15.9237	10.8333	2.47924	-7.18283		MaoC-like dehydratase [Rhodospirillum rubrum ATCC 11170]
Rru_A0017	18492	19341	259	84.0205	50	70.876	5.18	1.18546	-7.15454		UDP-diphosphatase [Rhodospirillum rubrum ATCC 11170]
Rru_A2594	3015116	3016865	28	4.41189	77	53.0152	0.363636	0.0832193	-7.0326		diguanylate cyclase [Rhodospirillum rubrum ATCC 11170]
Rru_A2230	2589470	2590463	230	63.8037	18	21.819	12.7778	2.92423	-7.0134		glycosyl transferase family protein [Rhodospirillum rubrum ATCC 11170]
Rru_A0435	509312	511082	298	46.3983	62	42.1814	4.80645	1.09997	-6.99231		acyl-CoA dehydrogenase [Rhodospirillum rubrum ATCC 11170]
Rru_A0475	557745	558843	131	32.8684	55	60.2994	2.38182	0.545087	-6.9272		NADH:flavin oxidoreductase/NADH oxidase [Rhodospirillum rubrum ATCC 11170]
Rru_A0887	1064007	1065204	18	4.14305	84	84.4832	0.214286	0.0490399	-6.884		secretion protein HlyD [Rhodospirillum rubrum ATCC 11170]
Rru_A1058	1252053	1252509	75	45.2532	19	50.094	3.94737	0.903366	-6.76211		thioesterase [Rhodospirillum rubrum ATCC 11170]
Rru_A1869	2167039	2167600	65	31.892	8	17.1515	8.125	1.85943	-6.69891		phosphatidylglycerophosphatase [Rhodospirillum rubrum ATCC 11170]
Rru_A0041	43837	44293	311	187.65	24	63.2766	12.9583	2.96555	-6.69216		cytochrome c, class II [Rhodospirillum rubrum ATCC 11170]
Rru_A0249	309450	310932	162	30.1216	28	22.7491	5.78571	1.32408	-6.68779		ABC transporter protein [Rhodospirillum rubrum ATCC 11170]
Rru_A2909	3352721	3353555	38	12.5488	139	200.575	0.273381	0.0625641	-6.65336		ABC transporter protein [Rhodospirillum rubrum ATCC 11170]
Rru_A1310	1546388	1547531	23	5.54378	45	47.3952	0.511111	0.116969	-6.6466		acetyl-CoA C-acyltransferase [Rhodospirillum rubrum ATCC 11170]
Rru_A2794	3228567	3229155	105	49.1562	25	51.1414	4.2	0.961182	-6.62937		dCTP deaminase [Rhodospirillum rubrum ATCC 11170]
Rru_A2045	2364849	2365677	44	14.6353	25	36.3357	1.76	0.40278	-6.60918		binding-protein dependent transport system inner membrane protein [Rhodospirillum rubrum ATCC 11170]
Rru_A0145	168771	169380	114	51.5323	220	434.551	0.518182	0.118587	-6.58102		TetR family transcriptional regulator [Rhodospirillum rubrum ATCC 11170]
Rru_A0539	634068	636231	481	61.2904	62	34.5209	7.75806	1.77546	-6.57178		flagellar biosynthesis protein FlhA [Rhodospirillum rubrum ATCC 11170]
Rru_A3652	4190525	4191257	90	33.8566	71	116.708	1.26761	0.290097	-6.52632		hypothetical protein Rru_A3652 [Rhodospirillum rubrum ATCC 11170]
Rru_A1711	2003822	2004230	64	43.148	213	627.486	0.300469	0.0687633	-6.51143		endoribonuclease L-PSP [Rhodospirillum rubrum ATCC 11170]
Rru_A2028	2341252	2341717	450	266.275	123	318.029	3.65854	0.837266	-6.50642		BadM/Rrf2 family transcriptional regulator [Rhodospirillum rubrum ATCC 11170]
Rru_A2250	2612702	2613479	334	118.378	68	105.312	4.91176	1.12407	-6.49363		ABC transporter protein [Rhodospirillum rubrum ATCC 11170]
Rru_A1903	2205725	2206652	68	20.2053	16	20.774	4.25	0.972624	-6.45708		inner-membrane translocator [Rhodospirillum rubrum ATCC 11170]
Rru_A0496	581833	582223	334	235.545	45	138.67	7.42222	1.6986	-6.42601		cyclic nucleotide-binding domain-containing protein [Rhodospirillum rubrum ATCC 11170]
Rru_A2019	2332699	2332999	469	429.646	58	232.172	8.08621	1.85055	-6.39469		plasmid maintenance system antidote protein [Rhodospirillum rubrum ATCC 11170]
Rru_A1130	1332021	1332360	48	38.9284	10	35.438	4.8	1.09849	-6.33878		nitrogen regulatory protein P-II [Rhodospirillum rubrum ATCC 11170]
Rru_A3048	3510729	3512244	457	83.123	91	72.3253	5.02198	1.14929	-6.33338		glycine dehydrogenase subunit 2 [Rhodospirillum rubrum ATCC 11170]
Rru_A0913	1087119	1087641	7	3.69063	6	13.8229	1.16667	0.266994	-6.30327		ATP:cob(I)alamin adenosyltransferase [Rhodospirillum rubrum ATCC 11170]
Rru_A2013	2327235	2328216	279	78.3424	58	71.1647	4.81034	1.10086	-6.29649		binding-protein dependent transport system inner membrane protein [Rhodospirillum rubrum ATCC 11170]
Rru_A3057	3520326	3520806	573	328.484	452	1132.25	1.2677	0.290116	-6.27149		alkyl hydroperoxide reductase/ Thiol specific antioxidant/ Mal allergen [Rhodospirillum rubrum ATCC 11170]
Rru_A0085	98273	99635	316	63.9287	89	78.676	3.55056	0.812557	-6.20986		response regulator receiver modulated diguanylate cyclase [Rhodospirillum rubrum ATCC 11170]
Rru_A3374	3889519	3890998	506	94.2743	68	55.3599	7.44118	1.70293	-6.1639		diguanylate cyclase [Rhodospirillum rubrum ATCC 11170]
Rru_A0137	160534	161587	222	58.0787	597	682.467	0.371859	0.0851011	-6.16284		TRAP transporter solute receptor TAXI family protein [Rhodospirillum rubrum ATCC 11170]
Rru_A2534	2948085	2948982	47312	14527.8	5182	6952.95	9.13007	2.08944	-6.14413		flagellin-like [Rhodospirillum rubrum ATCC 11170]
Rru_A2215	2574264	2575218	48	13.8593	9	11.355	5.33333	1.22055	-6.13283		LysR family transcriptional regulator [Rhodospirillum rubrum ATCC 11170]
Rru_A0504	593862	595122	426	93.1534	77	73.5739	5.53247	1.26612	-6.07112		peptidase M23B [Rhodospirillum rubrum ATCC 11170]
Rru_A2775	3210019	3210829	83	28.2203	141	209.482	0.588652	0.134715	-6.05334		dienelactone hydrolase [Rhodospirillum rubrum ATCC 11170]
Rru_A0651	772116	772845	168	63.4587	35	57.7688	4.8	1.09849	-6.03138		glutamine amidotransferase class-I [Rhodospirillum rubrum ATCC 11170]
Rru_A1373	1615987	1616905	32	9.6015	237	310.728	0.135021	0.0309	-6.00697		peptidase C14, caspase catalytic subunit p20 [Rhodospirillum rubrum ATCC 11170]
Rru_A2064	2387339	2388608	93	20.1922	19	18.0259	4.89474	1.12018	-5.93508		FAD dependent oxidoreductase [Rhodospirillum rubrum ATCC 11170]
Rru_A0808	961963	962944	7	1.96558	13	15.9507	0.538462	0.123228	-5.92705		type II secretion system protein E [Rhodospirillum rubrum ATCC 11170]
Rru_A1420	1677876	1681674	36	2.61299	43	13.6379	0.837209	0.191598	-5.85016		NADH dehydrogenase (quinone) [Rhodospirillum rubrum ATCC 11170]
Rru_A1168	1385067	1385409	2	1.60783	4	14.0512	0.5	0.114427	-5.80081		hydrogenase expression/synthesis, HypA [Rhodospirillum rubrum ATCC 11170]
Rru_A0542	638671	639019	370	292.335	33	113.93	11.2121	2.56592	-5.79239		flagellar motor switch protein [Rhodospirillum rubrum ATCC 11170]
Rru_A1535	1808529	1808901	160	118.281	15	48.4541	10.6667	2.44109	-5.77442		plasmid maintenance system antidote protein [Rhodospirillum rubrum ATCC 11170]
Rru_A0326	396245	398447	64	8.01069	143	78.2113	0.447552	0.102424	-5.64864		NifA subfamily transcriptional regulator [Rhodospirillum rubrum ATCC 11170]
Rru_A1484	1751715	1753440	83	13.2599	26	18.1502	3.19231	0.730565	-5.6431		glycosyl transferase WecB/TagA/CpsF [Rhodospirillum rubrum ATCC 11170]
Rru_A1435	1696160	1697498	61	12.5619	11	9.89829	5.54545	1.2691	-5.63921		two component, sigma54 specific, Fis family transcriptional regulator [Rhodospirillum rubrum ATCC 11170]
Rru_A1511	1784680	1785760	113	28.8242	15	16.7191	7.53333	1.72403	-5.63544		glycosyl transferase family protein [Rhodospirillum rubrum ATCC 11170]
Rru_A3055	3517792	3518698	108	32.8338	12	15.9412	9	2.05968	-5.5946		hypothetical protein Rru_A3055 [Rhodospirillum rubrum ATCC 11170]
Rru_A1344	1583897	1584686	57	19.8954	14	21.3525	4.07143	0.93176	-5.58373		IclR family transcriptional regulator [Rhodospirillum rubrum ATCC 11170]
Rru_A0524	618842	619685	537	175.443	51	72.8074	10.5294	2.40969	-5.57976		MCP methyltransferase, CheR-type [Rhodospirillum rubrum ATCC 11170]
Rru_A2546	2959801	2961874	157	20.8735	51	29.6285	3.07843	0.704507	-5.53416		chemotaxis sensory transducer [Rhodospirillum rubrum ATCC 11170]
Rru_A3235	3730806	3731982	92	21.5534	23	23.545	4	0.915413	-5.51594		secretion protein HlyD [Rhodospirillum rubrum ATCC 11170]
Rru_A0157	181623	183198	80	13.9971	30	22.9358	2.66667	0.610273	-5.49134		EmrB/QacA family drug resistance transporter [Rhodospirillum rubrum ATCC 11170]
Rru_A0024	28453	29599	483	116.115	1411	1482.22	0.34231	0.0783386	-5.47189		peptidase [Rhodospirillum rubrum ATCC 11170]
Rru_A3069	3534003	3534282	310	305.287	51	219.462	6.07843	1.39107	-5.46589		plasmid maintenance system killer [Rhodospirillum rubrum ATCC 11170]
Rru_A1136	1340975	1342007	149	39.7732	16	18.6624	9.3125	2.13119	-5.45612		periplasmic binding protein [Rhodospirillum rubrum ATCC 11170]
Rru_A1383	1631553	1632207	67	28.2058	18	33.1115	3.72222	0.851843	-5.45184		acetate CoA-transferase [Rhodospirillum rubrum ATCC 11170]
Rru_A2905	3349328	3350306	46	12.9563	36	44.3065	1.27778	0.292424	-5.42845		hypothetical protein Rru_A2905 [Rhodospirillum rubrum ATCC 11170]
Rru_A3443	3964897	3967303	208	23.8282	37	18.5214	5.62162	1.28652	-5.42672		PAS/PAC sensor Signal transduction histidine kinase [Rhodospirillum rubrum ATCC 11170]
Rru_A2318	2685596	2687096	21	3.85783	17	13.6463	1.23529	0.282702	-5.35132		2-methylcitrate dehydratase [Rhodospirillum rubrum ATCC 11170]
Rru_A2868	3302939	3304607	86	14.2084	47	33.9304	1.82979	0.418751	-5.23511		diguanylate cyclase [Rhodospirillum rubrum ATCC 11170]
Rru_A1292	1525064	1526327	65	14.1798	7	6.67266	9.28571	2.12506	-5.23066		hypothetical protein Rru_A1292 [Rhodospirillum rubrum ATCC 11170]
Rru_A3563	4105625	4107317	93	15.1471	28	19.9273	3.32143	0.760118	-5.20504		chemotaxis sensory transducer [Rhodospirillum rubrum ATCC 11170]
Rru_A1291	1524397	1525063	13	5.3743	8	14.4515	1.625	0.371885	-5.13918		ABC transporter protein [Rhodospirillum rubrum ATCC 11170]
Rru_A3691	4237400	4238036	76	32.8987	35	66.2028	2.17143	0.496938	-5.06587		transport-associated protein [Rhodospirillum rubrum ATCC 11170]
Rru_A3519	4051466	4051958	33	18.4574	19	46.436	1.73684	0.39748	-5.03338		MarR family transcriptional regulator [Rhodospirillum rubrum ATCC 11170]
Rru_A1422	1682650	1683079	3	1.92379	24	67.2498	0.125	0.0286066	-5.01708		NADH ubiquinone oxidoreductase, 20 kDa subunit [Rhodospirillum rubrum ATCC 11170]
Rru_A3070	3534591	3535068	52	29.9971	23	57.976	2.26087	0.517405	-5.01316		AsnC family transcriptional regulator [Rhodospirillum rubrum ATCC 11170]
Rru_A1676	1965545	1966634	157	39.7171	17	18.7919	9.23529	2.11352	-5.01105		dihydrouridine synthase TIM-barrel protein nifR3 [Rhodospirillum rubrum ATCC 11170]
Rru_A0566	668753	672314	6129	474.461	98	33.1497	62.5408	14.3127	-4.88349		hypothetical protein Rru_A0566 [Rhodospirillum rubrum ATCC 11170]
Rru_A3408	3925221	3926280	401	104.314	11	12.5036	36.4545	8.34272	-4.41774		glycosyl transferase family protein [Rhodospirillum rubrum ATCC 11170]
Rru_A1933	2238830	2240330	715	131.35	23	18.4627	31.087	7.11434	-4.36855		uroporphyrinogen-III C-methyltransferase [Rhodospirillum rubrum ATCC 11170]
Rru_A2183	2534686	2535841	1258	300.073	44	45.8609	28.5909	6.54311	-4.25629		NAD(P)(+) transhydrogenase (AB-specific) [Rhodospirillum rubrum ATCC 11170]
Rru_A2750	3182910	3184110	149	34.2096	11	11.0356	13.5455	3.09993	-3.75516		secretion protein HlyD [Rhodospirillum rubrum ATCC 11170]
Rru_A3513	4043339	4045097	955	149.707	21	14.3847	45.4762	10.4074	-3.68949		chemotaxis sensory transducer [Rhodospirillum rubrum ATCC 11170]
Rru_A2665	3095775	3096165	1534	1081.82	29	89.3654	52.8966	12.1056	-3.54685		30S ribosomal protein S11 [Rhodospirillum rubrum ATCC 11170]
Rru_A2168	2517421	2518096	177	72.199	8	14.2591	22.125	5.06336	-3.11023		phosphoribosylglycinamide formyltransferase [Rhodospirillum rubrum ATCC 11170]
Rru_A1683	1975428	1976124	165	65.2763	5	8.64341	33	7.55215	-3.08063		HAD family hydrolase [Rhodospirillum rubrum ATCC 11170]
Rru_A1846	2144458	2145553	187	47.0474	12	13.1922	15.5833	3.5663	-3.07722		twin-arginine translocation pathway signal [Rhodospirillum rubrum ATCC 11170]
Rru_A1687	1978936	1979755	758	254.894	33	48.4896	22.9697	5.25667	-2.99305		inositol monophosphatase [Rhodospirillum rubrum ATCC 11170]
Rru_A2452	2850269	2851226	401	115.421	25	31.4429	16.04	3.67081	-2.95457		hypothetical protein Rru_A2452 [Rhodospirillum rubrum ATCC 11170]
Rru_A3132	3611579	3613061	509	94.6414	24	19.4993	21.2083	4.85358	-2.93718		diguanylate cyclase with GAF sensor [Rhodospirillum rubrum ATCC 11170]
Rru_A2628	3057456	3058434	916	257.999	66	81.2287	13.8788	3.1762	-2.85027		cation efflux protein [Rhodospirillum rubrum ATCC 11170]
Rru_A2016	2331182	2331521	382	309.805	23	81.5074	16.6087	3.80094	-2.8382		hypothetical protein Rru_A2016 [Rhodospirillum rubrum ATCC 11170]
Rru_A1188	1405565	1406057	1125	629.231	29	70.876	38.7931	8.87791	-2.71215		50S ribosomal protein L19 [Rhodospirillum rubrum ATCC 11170]
Rru_A2460	2858693	2860391	485	78.7141	37	26.2396	13.1081	2.99982	-2.65652		chemotaxis sensory transducer [Rhodospirillum rubrum ATCC 11170]
Rru_A1976	2286030	2287344	363	76.1176	27	24.7392	13.4444	3.0768	-2.58938		phenylacetate-CoA ligase [Rhodospirillum rubrum ATCC 11170]
Rru_A2257	2618272	2619187	343	103.253	21	27.6231	16.3333	3.73792	-2.56317		LysR family transcriptional regulator [Rhodospirillum rubrum ATCC 11170]
Rru_A1367	1608727	1609285	265	130.719	16	34.4871	16.5625	3.79037	-2.55119		hexulose-6-phosphate isomerase [Rhodospirillum rubrum ATCC 11170]
Rru_A2517	2927278	2928658	253	50.5163	11	9.59726	23	5.26362	-2.45721		AMP-dependent synthetase and ligase [Rhodospirillum rubrum ATCC 11170]
Rru_A0718	845847	847857	1138	156.04	61	36.5482	18.6557	4.26943	-2.39068		chemotaxis sensory transducer [Rhodospirillum rubrum ATCC 11170]
Rru_A1785	2076105	2076492	26697	18973	99	307.434	269.667	61.7141	-2.3757		hypothetical protein Rru_A1785 [Rhodospirillum rubrum ATCC 11170]
Rru_A2823	3257925	3258180	330	355.45	16	75.3057	20.625	4.72009	-2.28887		flagellar biosynthesis protein FliQ [Rhodospirillum rubrum ATCC 11170]
Rru_A2228	2587053	2588706	230	38.3439	16	11.6555	14.375	3.28977	-2.16076		response regulator receiver modulated diguanylate cyclase [Rhodospirillum rubrum ATCC 11170]
Rru_A3522	4053692	4054070	1735	1262.31	27	85.8366	64.2593	14.706	-2.09532		50S ribosomal protein L20 [Rhodospirillum rubrum ATCC 11170]
Rru_A1341	1578909	1579551	297	127.365	12	22.4863	24.75	5.66412	-2.06536		Dak phosphatase [Rhodospirillum rubrum ATCC 11170]
Rru_A2078	2406208	2407894	624	101.994	34	24.2835	18.3529	4.20014	-2.04286		chemotaxis sensory transducer [Rhodospirillum rubrum ATCC 11170]
Rru_A2211	2568809	2569898	106699	26992.2	5611	6202.43	19.016	4.35187	-1.9279		porin [Rhodospirillum rubrum ATCC 11170]
Rru_A1159	1375577	1376270	103	40.9244	7	12.1531	14.7143	3.3674	-1.90796		two component transcriptional regulator [Rhodospirillum rubrum ATCC 11170]
Rru_A0959	1144655	1145123	255	149.924	13	33.3979	19.6154	4.48902	-1.69681		MraZ protein [Rhodospirillum rubrum ATCC 11170]
Rru_A0124	144258	145608	459	93.6832	33	29.4311	13.9091	3.18314	-1.68772		diguanylate phosphodiesterase [Rhodospirillum rubrum ATCC 11170]
Rru_A2461	2860518	2861190	3189	1306.6	122	218.42	26.1393	5.98205	-1.61608		hypothetical protein Rru_A2461 [Rhodospirillum rubrum ATCC 11170]
Rru_A3491	4017768	4017987	347	434.922	14	76.6749	24.7857	5.67229	-1.55101		hypothetical protein Rru_A3491 [Rhodospirillum rubrum ATCC 11170]
Rru_A2957	3408284	3408512	108	130.045	3	15.7846	36	8.23873	-1.5119		hypothetical protein Rru_A2957 [Rhodospirillum rubrum ATCC 11170]
Rru_A0649	770796	771291	293	162.888	22	53.4428	13.3182	3.04789	-1.47482		hypothetical protein Rru_A0649 [Rhodospirillum rubrum ATCC 11170]
Rru_A3422	3939273	3939999	1012	383.84	58	96.1262	17.4483	3.99308	-1.47366		two component transcriptional regulator [Rhodospirillum rubrum ATCC 11170]
Rru_A2530	2944837	2945350	1127	604.596	39	91.4218	28.8974	6.61326	-1.42427		hypothetical protein Rru_A2530 [Rhodospirillum rubrum ATCC 11170]
Rru_A3672	4220477	4220837	148	113.047	9	30.0389	16.4444	3.76335	-1.42313		hypothetical protein Rru_A3672 [Rhodospirillum rubrum ATCC 11170]
Rru_A1491	1761076	1761784	278	108.119	15	25.4914	18.5333	4.24139	-1.41423		hypothetical protein Rru_A1491 [Rhodospirillum rubrum ATCC 11170]
Rru_A3636	4176515	4177910	2774	547.93	70	60.4172	39.6286	9.06911	-1.40179		hypothetical protein Rru_A3636 [Rhodospirillum rubrum ATCC 11170]
Rru_A2234	2593440	2593833	2534	1773.43	189	577.981	13.4074	3.06832	-1.33973		response regulator receiver domain-containing protein [Rhodospirillum rubrum ATCC 11170]
Rru_A0583	692315	693602	305	65.2963	20	18.7095	15.25	3.49001	-1.25294		glycosyl transferase, group 1 [Rhodospirillum rubrum ATCC 11170]
Rru_A1359	1600620	1601097	139	80.1847	10	25.2069	13.9	3.18106	-1.24013		ribose-5-phosphate isomerase [Rhodospirillum rubrum ATCC 11170]
Rru_A1480	1745922	1747107	368	85.5594	27	27.4301	13.6296	3.11918	-1.18666		hypothetical protein Rru_A1480 [Rhodospirillum rubrum ATCC 11170]
Rru_A1623	1916269	1916794	291	152.55	14	32.0694	20.7857	4.75687	-1.16981		amino acid-binding ACT [Rhodospirillum rubrum ATCC 11170]
Rru_A2198	2552282	2552774	357	199.676	8	19.552	44.625	10.2126	-1.08497		hypothetical protein Rru_A2198 [Rhodospirillum rubrum ATCC 11170]
Rru_A0607	719391	719907	196	104.537	12	27.9665	16.3333	3.73794	-1.05751		adenine phosphoribosyltransferase [Rhodospirillum rubrum ATCC 11170]
Rru_A3298	3794808	3795162	147	114.181	7	23.7584	21	4.80592	-1.05328		hypothetical protein Rru_A3298 [Rhodospirillum rubrum ATCC 11170]
Rru_A2780	3213515	3214346	442	146.488	28	40.5492	15.7857	3.6126	-0.951304		hypothetical protein Rru_A2780 [Rhodospirillum rubrum ATCC 11170]
Rru_A2915	3358530	3358908	270	196.44	9	28.6122	30	6.8656	-0.939169		hypothetical protein Rru_A2915 [Rhodospirillum rubrum ATCC 11170]
Rru_A2346	2719716	2720619	1121	341.933	26	34.654	43.1154	9.86706	-0.934496		hypothetical protein Rru_A2346 [Rhodospirillum rubrum ATCC 11170]
Rru_A2922	3364760	3365075	622	542.76	42	160.144	14.8095	3.3892	-0.930848		hypothetical protein Rru_A2922 [Rhodospirillum rubrum ATCC 11170]
Rru_A0309	377223	377862	106	45.6699	5	9.41322	21.2	4.85168	-0.905759		4Fe-4S ferredoxin, iron-sulfur binding [Rhodospirillum rubrum ATCC 11170]
Rru_A0055	60138	61011	6094	1922.63	216	297.776	28.213	6.45663	-0.849893		VacJ-like lipoprotein [Rhodospirillum rubrum ATCC 11170]
Rru_A2014	2328281	2329886	512	87.9081	35	26.2585	14.6286	3.3478	-0.846623		twin-arginine translocation pathway signal [Rhodospirillum rubrum ATCC 11170]
Rru_A3052	3515600	3516212	205	92.2142	14	27.5179	14.6429	3.35106	-0.844353		hypothetical protein Rru_A3052 [Rhodospirillum rubrum ATCC 11170]
Rru_A0437	512106	513129	41953	11297.1	2530	2976.93	16.5822	3.79488	-0.821632		OmpA family protein [Rhodospirillum rubrum ATCC 11170]
Rru_A3317	3826394	3827531	1384	335.35	87	92.1139	15.908	3.6406	-0.817999		hypothetical protein Rru_A3317 [Rhodospirillum rubrum ATCC 11170]
Rru_A2760	3192912	3193140	316	380.501	10	52.6154	31.6	7.23174	-0.810885		hypothetical protein Rru_A2760 [Rhodospirillum rubrum ATCC 11170]
Rru_A0026	30275	31619	792	162.371	45	40.3124	17.6	4.02782	-0.810762		hypothetical protein Rru_A0026 [Rhodospirillum rubrum ATCC 11170]
Rru_A2963	3413260	3413746	170	96.2552	7	17.3188	24.2857	5.55784	-0.789839		hypothetical protein Rru_A2963 [Rhodospirillum rubrum ATCC 11170]
Rru_A0625	742859	743405	5273	2658.12	75	165.205	70.3067	16.0898	-0.775184		hypothetical protein Rru_A0625 [Rhodospirillum rubrum ATCC 11170]
Rru_A0685	809211	809982	335	119.655	13	20.2896	25.7692	5.89736	-0.770523		hypothetical protein Rru_A0685 [Rhodospirillum rubrum ATCC 11170]
Rru_A3074	3539234	3540776	147	26.2697	7	5.46613	21	4.8059	-0.765167		glycosyltransferase [Rhodospirillum rubrum ATCC 11170]
Rru_A2839	3270628	3271381	849	310.485	28	44.744	30.3214	6.93914	-0.762535		hypothetical protein Rru_A2839 [Rhodospirillum rubrum ATCC 11170]
Rru_A1627	1919282	1919618	308	252.014	21	75.0823	14.6667	3.3565	-0.71655		hypothetical protein Rru_A1627 [Rhodospirillum rubrum ATCC 11170]
Rru_A0050	51625	52033	98	66.0704	4	11.7838	24.5	5.60688	-0.671816		hypothetical protein Rru_A0050 [Rhodospirillum rubrum ATCC 11170]
Rru_A3791	4342069	4342381	121	106.597	7	26.9465	17.2857	3.95588	-0.67028		hypothetical protein Rru_A3791 [Rhodospirillum rubrum ATCC 11170]
Rru_A0648	770154	770793	261	112.451	13	24.4744	20.0769	4.59464	-0.624257		hypothetical protein Rru_A0648 [Rhodospirillum rubrum ATCC 11170]
Rru_A1361	1601779	1602781	360	98.9705	24	28.8309	15	3.43279	-0.606333		Glycerone kinase [Rhodospirillum rubrum ATCC 11170]
Rru_A0973	1158738	1159161	1813	1179.06	102	289.856	17.7745	4.06774	-0.587344		hypothetical protein Rru_A0973 [Rhodospirillum rubrum ATCC 11170]
Rru_A2448	2847283	2847889	417	189.431	27	53.5949	15.4444	3.5345	-0.579646		hypothetical protein Rru_A2448 [Rhodospirillum rubrum ATCC 11170]
Rru_A2799	3232971	3233301	235	195.769	11	40.0417	21.3636	4.88913	-0.552362		hypothetical protein Rru_A2799 [Rhodospirillum rubrum ATCC 11170]
Rru_A2207	2563658	2564024	146	109.696	10	32.8308	14.6	3.34125	-0.533932		hypothetical protein Rru_A2207 [Rhodospirillum rubrum ATCC 11170]
Rru_A3174	3665614	3666853	169	37.5811	12	11.6602	14.0833	3.22302	-0.50444		major facilitator transporter [Rhodospirillum rubrum ATCC 11170]
Rru_A0534	629430	629958	473	246.553	27	61.4973	17.5185	4.00917	-0.479404		hypothetical protein Rru_A0534 [Rhodospirillum rubrum ATCC 11170]
Rru_A3273	3771311	3771983	255	104.479	8	14.3226	31.875	7.2947	-0.459958		hypothetical protein Rru_A3273 [Rhodospirillum rubrum ATCC 11170]
Rru_A2233	2592758	2593214	3248	1959.77	246	648.585	13.2033	3.02161	-0.452474		transcriptional regulatory protein [Rhodospirillum rubrum ATCC 11170]
Rru_A2912	3355302	3356112	942	320.283	49	72.7986	19.2245	4.39958	-0.391859		peptidase [Rhodospirillum rubrum ATCC 11170]
Rru_A1014	1203100	1203481	75	54.138	4	12.6167	18.75	4.29098	-0.353178		hypothetical protein Rru_A1014 [Rhodospirillum rubrum ATCC 11170]
Rru_A1985	2295268	2295700	149	94.8861	11	30.6093	13.5455	3.09991	-0.3471		hypothetical protein Rru_A1985 [Rhodospirillum rubrum ATCC 11170]
Rru_A1075	1266120	1267626	1620	296.419	102	81.5521	15.8824	3.63472	-0.325726		hypothetical protein Rru_A1075 [Rhodospirillum rubrum ATCC 11170]
Rru_A2924	3366492	3367281	274	95.6374	18	27.4532	15.2222	3.48365	-0.293735		glycosyl transferase family protein [Rhodospirillum rubrum ATCC 11170]
Rru_A2872	3308241	3308733	359	200.795	5	12.22	71.8	16.4317	-0.291911		L-2-amino-thiazoline-4-carboxylic acid hydrolase [Rhodospirillum rubrum ATCC 11170]
Rru_A3409	3926469	3927348	584	182.993	34	46.5526	17.1765	3.93089	-0.275849		hypothetical protein Rru_A3409 [Rhodospirillum rubrum ATCC 11170]
Rru_A1495	1765764	1767090	341	70.8578	10	9.07982	34.1	7.80388	-0.269919		hypothetical protein Rru_A1495 [Rhodospirillum rubrum ATCC 11170]
Rru_A0412	489519	490446	1316	391.032	18	23.3707	73.1111	16.7317	-0.245231		hypothetical protein Rru_A0412 [Rhodospirillum rubrum ATCC 11170]
Rru_A3293	3789274	3790102	613	203.897	40	58.1371	15.325	3.50718	-0.241084		NarL family two-component response regulator [Rhodospirillum rubrum ATCC 11170]
Rru_A2562	2983434	2983938	2961	1616.78	182	434.238	16.2692	3.72326	-0.23074		CheW protein [Rhodospirillum rubrum ATCC 11170]
Rru_A1850	2149606	2149777	14	22.4442	1	7.00519	14	3.20394	-0.188483		hypothetical protein Rru_A1850 [Rhodospirillum rubrum ATCC 11170]
Rru_A2531	2945346	2945634	1049	1000.88	29	120.906	36.1724	8.27817	-0.182897		hypothetical protein Rru_A2531 [Rhodospirillum rubrum ATCC 11170]
Rru_A0854	1017081	1017981	143	43.7639	4	5.34913	35.75	8.1815	-0.17866		sulfotransferase [Rhodospirillum rubrum ATCC 11170]
Rru_A0074	85793	88994	5745	494.736	110	41.3923	52.2273	11.9524	-0.157623		helicase-like [Rhodospirillum rubrum ATCC 11170]
Rru_A1689	1980663	1981200	382	195.788	12	26.8749	31.8333	7.28516	-0.133472		hypothetical protein Rru_A1689 [Rhodospirillum rubrum ATCC 11170]
Rru_A2417	2817158	2817947	5823	2032.47	47	71.6834	123.894	28.3534	-0.115445		lipoprotein YaeC [Rhodospirillum rubrum ATCC 11170]
Rru_A0495	581370	581706	149	121.916	10	35.7535	14.9	3.4099	-0.0892176		hypothetical protein Rru_A0495 [Rhodospirillum rubrum ATCC 11170]
Rru_A3562	4104479	4105529	1081	283.614	82	94.0068	13.1829	3.01695	-0.0830339		hypothetical protein Rru_A3562 [Rhodospirillum rubrum ATCC 11170]
Rru_A0333	405003	405480	9472	5464.09	155	390.708	61.1097	13.9851	-0.0645465		Ferritin and Dps [Rhodospirillum rubrum ATCC 11170]
Rru_A1885	2183611	2184889	1899	409.41	30	28.2617	63.3	14.4864	0		phosphopyruvate hydratase [Rhodospirillum rubrum ATCC 11170]
Rru_A1226	1447711	1449136	2182	421.929	35	29.5731	62.3429	14.2673	0		F0F1 ATP synthase subunit beta [Rhodospirillum rubrum ATCC 11170]
Rru_A1204	1420794	1422579	4382	676.543	73	49.2481	60.0274	13.7374	0		succinate dehydrogenase flavoprotein subunit [Rhodospirillum rubrum ATCC 11170]
Rru_A2691	3109593	3111672	11992	1589.76	200	115.855	59.96	13.722	0		elongation factor G [Rhodospirillum rubrum ATCC 11170]
Rru_A2405	2799976	2802025	1092	146.884	20	11.755	54.6	12.4954	0		transketolase [Rhodospirillum rubrum ATCC 11170]
Rru_A2690	3108372	3109563	17318	4006.14	358	361.872	48.3743	11.0706	0		elongation factor Tu [Rhodospirillum rubrum ATCC 11170]
Rru_A0052	53904	55893	3212	445.069	69	41.7777	46.5507	10.6533	0		biotin carboxylase [Rhodospirillum rubrum ATCC 11170]
Rru_A1224	1445200	1446733	2491	447.768	54	42.4147	46.1296	10.5569	0		ATP synthase F1, subunit alpha [Rhodospirillum rubrum ATCC 11170]
Rru_A2702	3125603	3126794	18312	4236.08	397	401.294	46.1259	10.5561	0		elongation factor Tu [Rhodospirillum rubrum ATCC 11170]
Rru_A2400	2794506	2795907	1883	370.345	41	35.2358	45.9268	10.5105	0		ribulose bisphosphate carboxylase [Rhodospirillum rubrum ATCC 11170]
Rru_A1558	1837791	1838970	1540	359.868	38	38.8016	40.5263	9.27457	0		NADH dehydrogenase subunit D [Rhodospirillum rubrum ATCC 11170]
Rru_A1189	1406191	1407610	1174	227.973	29	24.6069	40.4828	9.2646	0		isopropylmalate isomerase large subunit [Rhodospirillum rubrum ATCC 11170]
Rru_A0054	58116	60054	7879	1120.46	195	121.173	40.4051	9.24678	0		1-deoxy-D-xylulose-5-phosphate synthase [Rhodospirillum rubrum ATCC 11170]
Rru_A0053	55946	57479	2405	432.309	61	47.9129	39.4262	9.02281	0		carboxyl transferase [Rhodospirillum rubrum ATCC 11170]
Rru_A3781	4329954	4332576	4570	480.421	123	56.5008	37.1545	8.50291	0		translation initiation factor IF-2 [Rhodospirillum rubrum ATCC 11170]
Rru_A2619	3047014	3048952	6264	890.796	172	106.881	36.4186	8.33447	0		1-deoxy-D-xylulose-5-phosphate synthase [Rhodospirillum rubrum ATCC 11170]
Rru_A1927	2231608	2233114	4572	836.561	134	107.137	34.1194	7.80833	0		acetyl-CoA hydrolase [Rhodospirillum rubrum ATCC 11170]
Rru_A3631	4171031	4173620	1912	203.56	59	27.4473	32.4068	7.41639	0		leucyl-tRNA synthetase [Rhodospirillum rubrum ATCC 11170]
Rru_A0293	358077	359799	5871	939.574	182	127.272	32.2582	7.38241	0		30S ribosomal protein S1 [Rhodospirillum rubrum ATCC 11170]
Rru_A3487	4012360	4014292	3841	547.92	138	86.0192	27.8333	6.36974	0		threonyl-tRNA synthetase [Rhodospirillum rubrum ATCC 11170]
Rru_A3427	3944687	3945914	925	207.705	35	34.3414	26.4286	6.04824	0		tryptophan synthase subunit beta [Rhodospirillum rubrum ATCC 11170]
Rru_A2356	2742294	2743884	21177	3670.28	829	627.816	25.5452	5.84611	0		extracellular solute-binding protein [Rhodospirillum rubrum ATCC 11170]
Rru_A2966	3415795	3418618	1228	119.905	53	22.6131	23.1698	5.30246	0		isoleucyl-tRNA synthetase [Rhodospirillum rubrum ATCC 11170]
Rru_A0355	428985	430563	551	96.2219	24	18.3137	22.9583	5.25409	0		GMP synthase [Rhodospirillum rubrum ATCC 11170]
Rru_A3655	4194419	4196000	1128	196.611	50	38.0813	22.56	5.16293	0		bifunctional phosphoribosylaminoimidazolecarboxamide formyltransferase/IMP cyclohydrolase [Rhodospirillum rubrum ATCC 11170]
Rru_A0134	157178	158666	1928	357.04	88	71.2092	21.9091	5.01396	0		succinate semialdehyde dehydrogenase [Rhodospirillum rubrum ATCC 11170]
Rru_A2479	2879736	2881935	8339	1045.19	407	222.905	20.4889	4.68895	0		methylmalonyl-CoA mutase [Rhodospirillum rubrum ATCC 11170]
Rru_A0004	4361	6770	2594	296.796	131	65.4941	19.8015	4.53164	0		DNA gyrase subunit B [Rhodospirillum rubrum ATCC 11170]
Rru_A0051	52045	53599	682	120.937	37	28.6695	18.4324	4.21832	0		carboxyl transferase [Rhodospirillum rubrum ATCC 11170]
Rru_A3511	4039802	4042478	1424	146.678	78	35.107	18.2564	4.17803	0		aconitate hydratase [Rhodospirillum rubrum ATCC 11170]
Rru_A0467	547495	549256	1815	284.037	102	69.7497	17.7941	4.07223	0		acetolactate synthase, large subunit [Rhodospirillum rubrum ATCC 11170]
Rru_A2086	2414175	2415585	2246	438.922	128	109.303	17.5469	4.01564	0		L-glutamine synthetase [Rhodospirillum rubrum ATCC 11170]
Rru_A1566	1845548	1847480	1292	184.304	75	46.7496	17.2267	3.94237	0		NADH dehydrogenase subunit L [Rhodospirillum rubrum ATCC 11170]
Rru_A2435	2833361	2834699	600	123.559	35	31.4946	17.1429	3.92318	0		acetyl-CoA carboxylase biotin carboxylase subunit [Rhodospirillum rubrum ATCC 11170]
Rru_A1887	2185814	2187443	897	151.743	57	42.1343	15.7368	3.60141	0		CTP synthetase [Rhodospirillum rubrum ATCC 11170]
Rru_A1744	2034356	2037188	1613	156.997	107	45.5077	15.0748	3.4499	0		DNA gyrase subunit A [Rhodospirillum rubrum ATCC 11170]
Rru_A1931	2236792	2238463	402	66.297	27	19.457	14.8889	3.40736	0		ferredoxin--nitrite reductase [Rhodospirillum rubrum ATCC 11170]
Rru_A3785	4334831	4336958	925	119.86	68	38.5022	13.6029	3.11307	0		polynucleotide phosphorylase/polyadenylase [Rhodospirillum rubrum ATCC 11170]
Rru_A2528	2942557	2943448	1952	603.42	38	51.3295	51.3684	11.7558	0.00183838		flagellar hook-associated protein FlgL [Rhodospirillum rubrum ATCC 11170]
Rru_A2102	2437437	2437701	327	340.256	19	86.3885	17.2105	3.93867	0.00207126		hypothetical protein Rru_A2102 [Rhodospirillum rubrum ATCC 11170]
Rru_A2347	2720667	2722044	1805	361.187	113	98.8046	15.9735	3.65557	0.00997943		hypothetical protein Rru_A2347 [Rhodospirillum rubrum ATCC 11170]
Rru_A1284	1511880	1512492	1429	642.8	17	33.4146	84.0588	19.2371	0.0210788		cytoplasmic chaperone TorD [Rhodospirillum rubrum ATCC 11170]
Rru_A2870	3305471	3307040	334	58.6612	24	18.4187	13.9167	3.18487	0.0416121		integral membrane protein TerC [Rhodospirillum rubrum ATCC 11170]
Rru_A0543	639031	639766	695	260.382	37	60.572	18.7838	4.29872	0.0425459		flagellar assembly protein H [Rhodospirillum rubrum ATCC 11170]
Rru_A1492	1761768	1763175	228	44.6516	14	11.9805	16.2857	3.72702	0.0448055		hypothetical protein Rru_A1492 [Rhodospirillum rubrum ATCC 11170]
Rru_A2968	3419169	3419727	256	126.279	10	21.5544	25.6	5.85862	0.0596461		hypothetical protein Rru_A2968 [Rhodospirillum rubrum ATCC 11170]
Rru_A2700	3124300	3124831	1290	668.625	17	38.5022	75.8824	17.3659	0.0691829		transcription antitermination protein NusG [Rhodospirillum rubrum ATCC 11170]
Rru_A0257	318315	319392	272	69.5752	18	20.1188	15.1111	3.45822	0.0954612		hypothetical protein Rru_A0257 [Rhodospirillum rubrum ATCC 11170]
Rru_A2708	3130800	3131172	201	148.591	12	38.7633	16.75	3.83329	0.144596		hypothetical protein Rru_A2708 [Rhodospirillum rubrum ATCC 11170]
Rru_A1628	1919617	1919848	317	376.769	21	109.063	15.0952	3.4546	0.20571		hypothetical protein Rru_A1628 [Rhodospirillum rubrum ATCC 11170]
Rru_A2797	3231908	3232541	316	137.437	16	30.4074	19.75	4.51985	0.215308		hypothetical protein Rru_A2797 [Rhodospirillum rubrum ATCC 11170]
Rru_A2945	3394359	3394854	1069	594.293	60	145.753	17.8167	4.0774	0.217225		hypothetical protein Rru_A2945 [Rhodospirillum rubrum ATCC 11170]
Rru_A2552	2967726	2968581	776	249.973	35	49.2654	22.1714	5.07401	0.218149		hypothetical protein Rru_A2552 [Rhodospirillum rubrum ATCC 11170]
Rru_A0282	346929	347511	458	216.621	18	37.2008	25.4444	5.82302	0.222278		hypothetical protein Rru_A0282 [Rhodospirillum rubrum ATCC 11170]
Rru_A3801	4351095	4351872	572	202.731	23	35.6202	24.8696	5.69146	0.28136		short-chain enoyl-CoA hydratase [Rhodospirillum rubrum ATCC 11170]
Rru_A1152	1362781	1363687	1084	329.554	79	104.946	13.7215	3.14022	0.282773		hypothetical protein Rru_A1152 [Rhodospirillum rubrum ATCC 11170]
Rru_A2536	2950749	2951169	7285	4771.47	159	455.054	45.8176	10.4855	0.301486		hypothetical protein Rru_A2536 [Rhodospirillum rubrum ATCC 11170]
Rru_A0974	1159248	1160091	2306	753.392	32	45.6831	72.0625	16.4917	0.327998		Linocin_M18 bacteriocin protein [Rhodospirillum rubrum ATCC 11170]
Rru_A2792	3226426	3227284	221	70.942	13	18.2347	17	3.89049	0.363987		FAD-dependent thymidylate synthase [Rhodospirillum rubrum ATCC 11170]
Rru_A2798	3232540	3232906	205	154.025	7	22.9816	29.2857	6.7021	0.374997		hypothetical protein Rru_A2798 [Rhodospirillum rubrum ATCC 11170]
Rru_A1004	1190625	1191648	868	233.735	63	74.1291	13.7778	3.15308	0.379501		lysine-arginine-ornithine-binding periplasmic protein [Rhodospirillum rubrum ATCC 11170]
Rru_A1494	1764385	1765768	719	143.251	19	16.5411	37.8421	8.66031	0.405929		hypothetical protein Rru_A1494 [Rhodospirillum rubrum ATCC 11170]
Rru_A2527	2941540	2942506	907	258.634	31	38.6263	29.2581	6.6958	0.436929		hypothetical protein Rru_A2527 [Rhodospirillum rubrum ATCC 11170]
Rru_A0436	511372	511891	5635	2988.1	164	380.004	34.3598	7.86334	0.45422		hypothetical protein Rru_A0436 [Rhodospirillum rubrum ATCC 11170]
Rru_A3766	4315438	4315861	4687	3048.13	273	775.791	17.1685	3.92906	0.483426		MucR family transcriptional regulator [Rhodospirillum rubrum ATCC 11170]
Rru_A3419	3935092	3936955	11616	1718.36	303	195.86	38.3366	8.77341	0.524763		phosphoenolpyruvate carboxykinase [Rhodospirillum rubrum ATCC 11170]
Rru_A0611	723146	723665	1150	609.816	79	183.051	14.557	3.3314	0.530338		hypothetical protein Rru_A0611 [Rhodospirillum rubrum ATCC 11170]
Rru_A1000	1186939	1187254	109	95.1139	8	30.5036	13.625	3.11812	0.554051		hypothetical protein Rru_A1000 [Rhodospirillum rubrum ATCC 11170]
Rru_A2939	3387479	3388535	297	77.4793	16	18.2387	18.5625	4.24807	0.565577		hypothetical protein Rru_A2939 [Rhodospirillum rubrum ATCC 11170]
Rru_A3297	3794060	3794816	258	93.9784	6	9.55	43	9.84067	0.574588		hypothetical protein Rru_A3297 [Rhodospirillum rubrum ATCC 11170]
Rru_A1949	2258134	2259520	719	142.941	29	25.1924	24.7931	5.67397	0.641896		hypothetical protein Rru_A1949 [Rhodospirillum rubrum ATCC 11170]
Rru_A1227	1449276	1449681	484	328.718	8	23.7417	60.5	13.8456	0.678018		H+-transporting two-sector ATPase subunit delta/epsilon [Rhodospirillum rubrum ATCC 11170]
Rru_A3601	4142364	4142739	67	49.135	3	9.6135	22.3333	5.11104	0.684183		XRE family transcriptional regulator [Rhodospirillum rubrum ATCC 11170]
Rru_A3260	3756718	3758002	253	54.2902	18	16.8779	14.0556	3.21664	0.713821		hypothetical protein Rru_A3260 [Rhodospirillum rubrum ATCC 11170]
Rru_A0297	363502	364531	311	83.2583	14	16.3772	22.2143	5.08379	0.742111		esterase [Rhodospirillum rubrum ATCC 11170]
Rru_A3633	4174371	4175190	91	30.6007	6	8.81628	15.1667	3.47093	0.743376		thiamine monophosphate synthase [Rhodospirillum rubrum ATCC 11170]
Rru_A1928	2233750	2235427	3140	515.991	95	68.215	33.0526	7.56419	0.745319		2-isopropylmalate synthase [Rhodospirillum rubrum ATCC 11170]
Rru_A0152	176478	176895	364	240.121	8	23.0601	45.5	10.4128	0.750755		hypothetical protein Rru_A0152 [Rhodospirillum rubrum ATCC 11170]
Rru_A1977	2287398	2288016	245	109.139	6	11.6791	40.8333	9.34481	0.763587		indolepyruvate oxidoreductase subunit beta [Rhodospirillum rubrum ATCC 11170]
Rru_A3732	4283264	4283630	170	127.728	7	22.9816	24.2857	5.55784	0.787416		hypothetical protein Rru_A3732 [Rhodospirillum rubrum ATCC 11170]
Rru_A1497	1768102	1769776	182	29.9613	10	7.19338	18.2	4.16512	0.789689		cyclic peptide transporter [Rhodospirillum rubrum ATCC 11170]
Rru_A1590	1873812	1874547	584	218.796	32	52.3866	18.25	4.17656	0.805458		UDP pyrophosphate synthetase [Rhodospirillum rubrum ATCC 11170]
Rru_A2059	2381187	2381943	56	20.3984	3	4.775	18.6667	4.27192	0.851783		metal dependent phosphohydrolase, HD region [Rhodospirillum rubrum ATCC 11170]
Rru_A3460	3983991	3985926	354	50.4199	20	12.4472	17.7	4.0507	0.856076		cyclic nucleotide-binding domain-containing protein [Rhodospirillum rubrum ATCC 11170]
Rru_A0522	617271	617643	750	554.443	44	142.132	17.0455	3.9009	0.907868		response regulator receiver domain-containing protein [Rhodospirillum rubrum ATCC 11170]
Rru_A2276	2634627	2635572	112	32.6461	6	7.64202	18.6667	4.27192	0.939276		nickel transporter permease NikB [Rhodospirillum rubrum ATCC 11170]
Rru_A2500	2907416	2907977	312	153.081	13	27.8712	24	5.49244	0.944293		rhodanese-like protein [Rhodospirillum rubrum ATCC 11170]
Rru_A1219	1438897	1439908	351	95.6381	20	23.8121	17.55	4.01637	0.952783		sigma54 specific transcriptional regulator [Rhodospirillum rubrum ATCC 11170]
Rru_A0025	29721	30261	563	286.956	36	80.1776	15.6389	3.579	0.994763		hypothetical protein Rru_A0025 [Rhodospirillum rubrum ATCC 11170]
Rru_A3459	3983615	3983879	56	58.2702	4	18.187	14	3.20395	1.03257		hypothetical protein Rru_A3459 [Rhodospirillum rubrum ATCC 11170]
Rru_A0553	653713	655036	544	113.296	34	30.9413	16	3.66164	1.07919		response regulator receiver Signal transduction histidine kinase [Rhodospirillum rubrum ATCC 11170]
Rru_A1108	1302567	1303155	236	110.484	9	18.4109	26.2222	6.00101	1.09058		hypothetical protein Rru_A1108 [Rhodospirillum rubrum ATCC 11170]
Rru_A3268	3767041	3767668	175	76.8392	7	13.4303	25	5.72133	1.09769		hypothetical protein Rru_A3268 [Rhodospirillum rubrum ATCC 11170]
Rru_A1259	1480565	1480865	74	67.7906	5	20.0148	14.8	3.38702	1.11157		hypothetical protein Rru_A1259 [Rhodospirillum rubrum ATCC 11170]
Rru_A0891	1067829	1068282	1875	1138.81	71	188.43	26.4085	6.04368	1.13246		tellurite resistance TerB [Rhodospirillum rubrum ATCC 11170]
Rru_A0075	88990	89425	511	323.176	13	35.9257	39.3077	8.99568	1.35336		RNA-binding S4 [Rhodospirillum rubrum ATCC 11170]
Rru_A2197	2551476	2552121	257	109.7	8	14.9213	32.125	7.35191	1.43353		3,4-dihydroxy-2-butanone 4-phosphate synthase [Rhodospirillum rubrum ATCC 11170]
Rru_A3362	3874487	3875363	396	124.509	27	37.0947	14.6667	3.35652	1.44679		uroporphyrinogen-III C-methyltransferase [Rhodospirillum rubrum ATCC 11170]
Rru_A2781	3214358	3215579	493	111.245	33	32.538	14.9394	3.41893	1.44805		hypothetical protein Rru_A2781 [Rhodospirillum rubrum ATCC 11170]
Rru_A3274	3771998	3772631	708	307.927	46	87.4212	15.3913	3.52234	1.52904		hypothetical protein Rru_A3274 [Rhodospirillum rubrum ATCC 11170]
Rru_A2603	3026975	3027656	1313	530.866	20	35.3341	65.65	15.0242	1.5659		LuxR family transcriptional regulator [Rhodospirillum rubrum ATCC 11170]
Rru_A2524	2938655	2939558	1400	427.036	35	46.6496	40	9.15412	1.60012		peptidase U32 [Rhodospirillum rubrum ATCC 11170]
Rru_A2813	3246426	3246927	70	38.4502	5	12.0009	14	3.20394	1.84977		GTP cyclohydrolase subunit MoaC [Rhodospirillum rubrum ATCC 11170]
Rru_A3429	3946898	3947471	2820	1354.7	31	65.0726	90.9677	20.8183	1.85632		hypothetical protein Rru_A3429 [Rhodospirillum rubrum ATCC 11170]
Rru_A0215	267047	268052	781	214.071	37	44.3151	21.1081	4.83066	2.14598		hypothetical protein Rru_A0215 [Rhodospirillum rubrum ATCC 11170]
Rru_A1612	1906140	1906572	235	149.653	8	22.2613	29.375	6.72256	2.32168		phosphoribosyl-AMP cyclohydrolase [Rhodospirillum rubrum ATCC 11170]
Rru_A3713	4263224	4263899	296	120.74	20	35.6477	14.8	3.38703	2.40862		hypothetical protein Rru_A3713 [Rhodospirillum rubrum ATCC 11170]
Rru_A2676	3101898	3102438	2365	1205.42	128	285.076	18.4766	4.22842	2.44316		50S ribosomal protein L5 [Rhodospirillum rubrum ATCC 11170]
Rru_A2254	2615940	2616486	82	41.3362	6	13.2164	13.6667	3.12764	2.45036		hypothetical protein Rru_A2254 [Rhodospirillum rubrum ATCC 11170]
Rru_A2526	2940569	2941253	1714	689.961	109	191.727	15.7248	3.59866	2.51506		hypothetical protein Rru_A2526 [Rhodospirillum rubrum ATCC 11170]
Rru_A3215	3707517	3707919	2179	1490.93	21	62.7859	103.762	23.7463	2.53024		hypothetical protein Rru_A3215 [Rhodospirillum rubrum ATCC 11170]
Rru_A1565	1845232	1845541	197	175.23	15	58.3012	13.1333	3.0056	2.53631		NADH-ubiquinone oxidoreductase, chain 4L [Rhodospirillum rubrum ATCC 11170]
Rru_A1417	1673737	1675318	5231	911.764	372	283.325	14.0618	3.21809	2.60914		thioredoxin-disulfide reductase [Rhodospirillum rubrum ATCC 11170]
Rru_A0559	661199	662003	414	141.811	18	26.9417	23	5.26362	2.6509		alpha/beta hydrolase fold [Rhodospirillum rubrum ATCC 11170]
Rru_A3512	4042587	4043313	380	144.13	22	36.4617	17.2727	3.95291	2.67169		glutamine amidotransferase [Rhodospirillum rubrum ATCC 11170]
Rru_A2267	2627663	2628515	892	288.35	56	79.1019	15.9286	3.6453	2.69785		electron transfer flavoprotein subunit beta [Rhodospirillum rubrum ATCC 11170]
Rru_A2693	3112194	3112566	2121	1567.96	27	87.2174	78.5556	17.9776	2.87735		30S ribosomal protein S12 [Rhodospirillum rubrum ATCC 11170]
Rru_A1769	2061500	2062286	382	133.842	21	32.1509	18.1905	4.16293	2.99939		stationary phase survival protein SurE [Rhodospirillum rubrum ATCC 11170]
Rru_A2670	3099425	3099617	919	1312.99	13	81.1585	70.6923	16.1781	3.13692		50S ribosomal protein L30 [Rhodospirillum rubrum ATCC 11170]
Rru_A2411	2811452	2812694	1389	308.131	42	40.7124	33.0714	7.56848	3.21162		aminotransferase [Rhodospirillum rubrum ATCC 11170]
Rru_A3772	4320647	4321250	409	186.72	16	31.9177	25.5625	5.85005	3.21495		hypothetical protein Rru_A3772 [Rhodospirillum rubrum ATCC 11170]
Rru_A1915	2219218	2220400	814	189.734	27	27.4996	30.1481	6.89952	3.21764		DEAD/DEAH box helicase [Rhodospirillum rubrum ATCC 11170]
Rru_A1897	2198766	2199558	289	100.491	12	18.2329	24.0833	5.51152	3.22302		indole-3-glycerol phosphate synthase [Rhodospirillum rubrum ATCC 11170]
Rru_A0546	643104	645090	1322	183.459	85	51.5429	15.5529	3.55935	3.26642		hypothetical protein Rru_A0546 [Rhodospirillum rubrum ATCC 11170]
Rru_A1486	1754890	1755856	507	144.573	26	32.3963	19.5	4.46264	3.27527		UDP-glucose 4-epimerase [Rhodospirillum rubrum ATCC 11170]
Rru_A1562	1842968	1843982	880	239.068	16	18.9934	55	12.5869	3.32623		respiratory-chain NADH dehydrogenase, subunit 1 [Rhodospirillum rubrum ATCC 11170]
Rru_A2265	2625229	2626531	1562	330.553	50	46.2353	31.24	7.14936	3.38763		electron transfer flavoprotein-ubiquinone oxidoreductase [Rhodospirillum rubrum ATCC 11170]
Rru_A2864	3297431	3298244	257	87.0589	16	23.6834	16.0625	3.67595	3.46389		signal transduction protein [Rhodospirillum rubrum ATCC 11170]
Rru_A1555	1836199	1836565	899	675.458	58	190.419	15.5	3.54722	3.47718		NADH-ubiquinone/plastoquinone oxidoreductase, chain 3 [Rhodospirillum rubrum ATCC 11170]
Rru_A1178	1394720	1395884	418	98.9361	27	27.9245	15.4815	3.54299	3.52746		anticodon-binding [Rhodospirillum rubrum ATCC 11170]
Rru_A1950	2259516	2259930	100	66.4441	6	17.4201	16.6667	3.81422	3.66514		ModE family transcriptional regulator [Rhodospirillum rubrum ATCC 11170]
Rru_A2060	2381839	2384776	444	41.6712	33	13.5335	13.4545	3.07911	3.68111		FAD linked oxidase [Rhodospirillum rubrum ATCC 11170]
Rru_A2412	2812857	2813901	649	171.251	28	32.2842	23.1786	5.30448	3.76623		OmpA/MotB [Rhodospirillum rubrum ATCC 11170]
Rru_A1580	1860828	1861266	181	113.689	13	35.6802	13.9231	3.18633	3.95945		GCN5-related N-acetyltransferase [Rhodospirillum rubrum ATCC 11170]
Rru_A3086	3551435	3552197	526	190.093	14	22.1081	37.5714	8.59834	4.06		hypothetical protein Rru_A3086 [Rhodospirillum rubrum ATCC 11170]
Rru_A0889	1066224	1066587	137	103.782	8	26.4811	17.125	3.9191	4.12457		hypothetical protein Rru_A0889 [Rhodospirillum rubrum ATCC 11170]
Rru_A2614	3042918	3043665	243	89.5796	10	16.1082	24.3	5.56112	4.15019		transcriptional regulator [Rhodospirillum rubrum ATCC 11170]
Rru_A1595	1880332	1880929	796	367.042	25	50.3717	31.84	7.28667	4.19044		outer membrane chaperone Skp [Rhodospirillum rubrum ATCC 11170]
Rru_A3253	3749143	3750229	685	173.766	25	27.7114	27.4	6.27056	4.19614		hypothetical protein Rru_A3253 [Rhodospirillum rubrum ATCC 11170]
Rru_A0247	307298	308303	749	205.3	19	22.7564	39.4211	9.02164	4.20152		LacI family transcriptional regulator [Rhodospirillum rubrum ATCC 11170]
Rru_A2814	3247035	3247287	38	41.4159	2	9.52484	19	4.3482	4.2778		molybdopterin synthase subunit MoaD [Rhodospirillum rubrum ATCC 11170]
Rru_A2838	3269893	3270610	450	172.819	19	31.8843	23.6842	5.42019	4.32837		hypothetical protein Rru_A2838 [Rhodospirillum rubrum ATCC 11170]
Rru_A2672	3100238	3100601	1713	1297.66	20	66.2028	85.65	19.6013	4.33604		50S ribosomal protein L18P [Rhodospirillum rubrum ATCC 11170]
Rru_A2275	2633731	2634631	109	33.3585	7	9.36098	15.5714	3.56357	4.49983		nickel transporter permease NikC [Rhodospirillum rubrum ATCC 11170]
Rru_A1556	1836555	1837113	939	463.189	41	88.3731	22.9024	5.24129	4.63379		NADH dehydrogenase subunit B [Rhodospirillum rubrum ATCC 11170]
Rru_A3205	3696845	3697013	764	1246.55	19	135.461	40.2105	9.20228	4.66169		50S ribosomal protein L33P [Rhodospirillum rubrum ATCC 11170]
Rru_A2667	3096774	3097362	620	290.256	17	34.7762	36.4706	8.3464	4.75161		adenylate kinase [Rhodospirillum rubrum ATCC 11170]
Rru_A2074	2400645	2401740	762	191.712	33	36.2787	23.0909	5.28442	4.84067		thiosulfate-binding protein [Rhodospirillum rubrum ATCC 11170]
Rru_A3387	3903857	3905018	268	63.5965	14	14.5168	19.1429	4.38089	4.85253		acetyl-CoA C-acetyltransferase [Rhodospirillum rubrum ATCC 11170]
Rru_A1978	2288019	2289882	1090	161.245	32	20.6848	34.0625	7.79534	4.96249		indolepyruvate ferredoxin oxidoreductase [Rhodospirillum rubrum ATCC 11170]
Rru_A0126	146950	147766	444	149.853	17	25.0712	26.1176	5.9771	5.10937		ABC transporter protein [Rhodospirillum rubrum ATCC 11170]
Rru_A1197	1413729	1415796	350	46.6683	20	11.6527	17.5	4.00493	5.15256		chemotaxis sensory transducer [Rhodospirillum rubrum ATCC 11170]
Rru_A1778	2069009	2070080	589	151.504	42	47.2066	14.0238	3.20938	5.16679		hypothetical protein Rru_A1778 [Rhodospirillum rubrum ATCC 11170]
Rru_A1902	2204593	2205673	1598	407.62	66	73.5642	24.2121	5.54101	5.30838		basic membrane lipoprotein [Rhodospirillum rubrum ATCC 11170]
Rru_A1773	2065192	2065483	621	586.426	24	99.0322	25.875	5.92157	5.31472		twin-arginine translocation protein TatA/E [Rhodospirillum rubrum ATCC 11170]
Rru_A2537	2951465	2952047	754	356.621	34	70.2681	22.1765	5.07515	5.41572		RNA polymerase sigma factor [Rhodospirillum rubrum ATCC 11170]
Rru_A2477	2877506	2878538	353	94.2277	26	30.3264	13.5769	3.10712	5.5122		glycine/betaine ABC transporter substrate-binding protein [Rhodospirillum rubrum ATCC 11170]
Rru_A2686	3106295	3106610	1397	1219.03	32	122.014	43.6562	9.9909	5.75147		50S ribosomal protein L23 [Rhodospirillum rubrum ATCC 11170]
Rru_A0097	111257	111680	179	116.41	11	31.259	16.2727	3.72405	5.79825		class I peptide chain release factor [Rhodospirillum rubrum ATCC 11170]
Rru_A1019	1207985	1209260	183	39.5462	14	13.2198	13.0714	2.99144	5.81364		FAD dependent oxidoreductase [Rhodospirillum rubrum ATCC 11170]
Rru_A0291	357092	357428	1225	1002.33	65	232.398	18.8462	4.31299	5.83109		hypothetical protein Rru_A0291 [Rhodospirillum rubrum ATCC 11170]
Rru_A2434	2832903	2833344	145	90.4587	6	16.356	24.1667	5.53061	5.98228		biotin carboxyl carrier protein [Rhodospirillum rubrum ATCC 11170]
Rru_A1203	1420402	1420789	1102	783.167	26	80.7402	42.3846	9.69984	6.04368		succinate dehydrogenase subunit D [Rhodospirillum rubrum ATCC 11170]
Rru_A3420	3937049	3937862	3910	1324.51	62	91.7731	63.0645	14.4324	6.23204		pyridoxamine 5'-phosphate oxidase-related, FMN-binding [Rhodospirillum rubrum ATCC 11170]
Rru_A1208	1425263	1426412	390	93.5128	16	16.7637	24.375	5.57829	6.29523		AFG1-like ATPase [Rhodospirillum rubrum ATCC 11170]
Rru_A3336	3849461	3849596	361	731.935	4	35.438	90.25	20.654	6.35114		50S ribosomal protein L34P [Rhodospirillum rubrum ATCC 11170]
Rru_A1183	1400872	1401715	821	268.229	29	41.4003	28.3103	6.47891	6.41186		diaminopimelate epimerase [Rhodospirillum rubrum ATCC 11170]
Rru_A1932	2238465	2238798	133	109.802	8	28.8597	16.625	3.80468	6.44256		hypothetical protein Rru_A1932 [Rhodospirillum rubrum ATCC 11170]
Rru_A1822	2121352	2121814	423	251.921	11	28.6259	38.4545	8.80046	6.70844		6,7-dimethyl-8-ribityllumazine synthase [Rhodospirillum rubrum ATCC 11170]
Rru_A3472	3996239	3996563	306	259.623	13	48.1957	23.5385	5.38685	6.87244		hypothetical protein Rru_A3472 [Rhodospirillum rubrum ATCC 11170]
Rru_A0943	1124294	1125338	2792	736.722	58	66.8744	48.1379	11.0165	6.92829		UDP-3-O-[3-hydroxymyristoyl] N-acetylglucosamine deacetylase [Rhodospirillum rubrum ATCC 11170]
Rru_A2154	2502213	2502681	86	50.5627	5	12.8453	17.2	3.93628	7.17367		biopolymer transport protein ExbD/TolR [Rhodospirillum rubrum ATCC 11170]
Rru_A3526	4058465	4058807	95	76.372	4	14.0512	23.75	5.43527	7.1996		hypothetical protein Rru_A3526 [Rhodospirillum rubrum ATCC 11170]
Rru_A2677	3102446	3102767	2037	1744.37	43	160.902	47.3721	10.8412	7.34996		50S ribosomal protein L24 [Rhodospirillum rubrum ATCC 11170]
Rru_A0163	189602	189860	277	294.907	11	51.173	25.1818	5.76294	7.41145		XRE family transcriptional regulator [Rhodospirillum rubrum ATCC 11170]
Rru_A1837	2134668	2135679	1365	371.926	37	44.0524	36.8919	8.44281	7.48332		delta-aminolevulinic acid dehydratase [Rhodospirillum rubrum ATCC 11170]
Rru_A1245	1466874	1467525	196	82.8921	11	20.3279	17.8182	4.07775	7.54598		Crp/FNR family transcriptional regulator [Rhodospirillum rubrum ATCC 11170]
Rru_A3245	3740052	3740280	1612	1941.04	24	126.277	67.1667	15.3713	7.56767		H+-transporting two-sector ATPase, subunit C [Rhodospirillum rubrum ATCC 11170]
Rru_A2471	2870411	2870693	83	80.8716	6	25.5454	13.8333	3.1658	7.73071		hypothetical protein Rru_A2471 [Rhodospirillum rubrum ATCC 11170]
Rru_A1888	2187577	2188018	856	534.018	28	76.328	30.5714	6.99636	7.94525		protein translocase subunit secG [Rhodospirillum rubrum ATCC 11170]
Rru_A1241	1464507	1464765	2063	2196.36	104	483.818	19.8365	4.53964	7.97017		50S ribosomal protein L27 [Rhodospirillum rubrum ATCC 11170]
Rru_A2480	2881931	2884028	6365	836.56	245	140.705	25.9796	5.94549	8.1022		methylmalonyl-CoA mutase [Rhodospirillum rubrum ATCC 11170]
Rru_A0153	177868	178582	301	116.082	17	28.6478	17.7059	4.05204	8.21196		DNA-(apurinic or apyrimidinic site) lyase / endonuclease III [Rhodospirillum rubrum ATCC 11170]
Rru_A2766	3201029	3201266	2035	2357.72	136	688.51	14.9632	3.42438	8.24088		hypothetical protein Rru_A2766 [Rhodospirillum rubrum ATCC 11170]
Rru_A0704	832761	833538	516	182.883	26	40.2663	19.8462	4.54184	8.32196		molybdenum ABC transporter substrate-binding protein [Rhodospirillum rubrum ATCC 11170]
Rru_A0972	1157442	1158396	1449	418.379	31	39.1117	46.7419	10.697	8.37928		prephenate dehydrogenase [Rhodospirillum rubrum ATCC 11170]
Rru_A3521	4053440	4053638	1265	1752.84	45	272.463	28.1111	6.43331	8.41901		50S ribosomal protein L35P [Rhodospirillum rubrum ATCC 11170]
Rru_A2266	2626549	2627647	747	187.425	22	24.1198	33.9545	7.77059	8.75726		electron transfer flavoprotein [Rhodospirillum rubrum ATCC 11170]
Rru_A2844	3275092	3276175	1082	275.234	28	31.1227	38.6429	8.84351	8.81787		flagellar basal body P-ring biosynthesis protein FlgA [Rhodospirillum rubrum ATCC 11170]
Rru_A0417	493508	493742	1573	1845.72	99	507.593	15.8889	3.63622	8.89397		acyl carrier protein [Rhodospirillum rubrum ATCC 11170]
Rru_A3051	3514106	3515234	1563	381.742	93	99.2515	16.8065	3.84621	8.91874		glycine cleavage system aminomethyltransferase T [Rhodospirillum rubrum ATCC 11170]
Rru_A1591	1874595	1875402	578	197.252	21	31.3153	27.5238	6.2989	9.35426		phosphatidate cytidylyltransferase [Rhodospirillum rubrum ATCC 11170]
Rru_A1596	1881098	1881593	649	360.801	17	41.2967	38.1765	8.7368	9.45943		(3R)-hydroxymyristoyl-ACP dehydratase [Rhodospirillum rubrum ATCC 11170]
Rru_A3610	4149879	4150362	324	184.588	21	52.2784	15.4286	3.53087	9.46601		preprotein translocase subunit SecB [Rhodospirillum rubrum ATCC 11170]
Rru_A0957	1143211	1143682	162	94.6406	11	28.0801	14.7273	3.37038	9.52835		hypothetical protein Rru_A0957 [Rhodospirillum rubrum ATCC 11170]
Rru_A2673	3100610	3101144	2759	1422.01	50	112.607	55.18	12.6281	9.53502		50S ribosomal protein L6 [Rhodospirillum rubrum ATCC 11170]
Rru_A2696	3121695	3122067	3204	2368.58	36	116.29	89	20.3679	9.73091		50S ribosomal protein L7/L12 [Rhodospirillum rubrum ATCC 11170]
Rru_A2689	3107968	3108277	1416	1259.52	32	124.376	44.25	10.1267	9.88225		30S ribosomal protein S10 [Rhodospirillum rubrum ATCC 11170]
Rru_A2977	3428132	3428342	261423	341638	748	4271.37	349.496	79.9832	10.0302		antenna complex, alpha/subunit beta [Rhodospirillum rubrum ATCC 11170]
Rru_A1935	2241651	2242416	518	186.468	32	50.3349	16.1875	3.70455	10.0824		LuxR family transcriptional regulator [Rhodospirillum rubrum ATCC 11170]
Rru_A2679	3103200	3103440	1763	2017.16	67	334.97	26.3134	6.02191	10.1367		30S ribosomal protein S17 [Rhodospirillum rubrum ATCC 11170]
Rru_A2681	3103671	3104088	1894	1249.42	16	46.1203	118.375	27.0905	10.235		50S ribosomal protein L16 [Rhodospirillum rubrum ATCC 11170]
Rru_A2697	3122125	3122644	4699	2491.76	77	178.417	61.026	13.9659	10.4621		50S ribosomal protein L10P [Rhodospirillum rubrum ATCC 11170]
Rru_A2169	2518195	2518618	637	414.265	11	31.259	57.9091	13.2527	10.509		nucleoside diphosphate kinase [Rhodospirillum rubrum ATCC 11170]
Rru_A1593	1876784	1877888	1367	341.123	81	88.3224	16.8765	3.86225	10.6061		peptidase RseP [Rhodospirillum rubrum ATCC 11170]
Rru_A3586	4129233	4130292	1163	302.537	83	94.3453	14.012	3.2067	10.6094		peptidoglycan-binding LysM [Rhodospirillum rubrum ATCC 11170]
Rru_A2751	3184291	3184819	238	124.058	7	15.9437	34	7.781	10.6217		hypothetical protein Rru_A2751 [Rhodospirillum rubrum ATCC 11170]
Rru_A3335	3848122	3849163	767	202.97	16	18.5012	47.9375	10.9706	10.6495		signal transduction histidine kinase [Rhodospirillum rubrum ATCC 11170]
Rru_A2678	3102766	3103135	2542	1894.43	79	257.261	32.1772	7.36384	10.6523		50S ribosomal protein L14P [Rhodospirillum rubrum ATCC 11170]
Rru_A2913	3356163	3356847	536	215.764	29	51.01	18.4828	4.22984	10.7133		two component transcriptional regulator [Rhodospirillum rubrum ATCC 11170]
Rru_A2467	2866923	2867100	828	1282.67	16	108.305	51.75	11.8431	10.8111		50S ribosomal protein L36P [Rhodospirillum rubrum ATCC 11170]
Rru_A3527	4058817	4059117	314	287.652	18	72.0533	17.4444	3.99221	10.9139		hypothetical protein Rru_A3527 [Rhodospirillum rubrum ATCC 11170]
Rru_A3088	3552943	3553288	953	759.489	56	195.011	17.0179	3.8946	10.9246		hypothetical protein Rru_A3088 [Rhodospirillum rubrum ATCC 11170]
Rru_A3214	3705743	3706985	733	162.606	42	40.7124	17.4524	3.99402	11.2708		O-succinylhomoserine sulfhydrylase [Rhodospirillum rubrum ATCC 11170]
Rru_A3630	4170481	4171045	203	99.0722	1	2.13255	203	46.4572	11.4386		twin-arginine translocation pathway signal [Rhodospirillum rubrum ATCC 11170]
Rru_A1578	1858802	1860056	264	58.0049	17	16.3212	15.5294	3.55396	11.4498		LolC/E family lipoprotein releasing system, transmembrane protein [Rhodospirillum rubrum ATCC 11170]
Rru_A0227	279746	280085	37	30.0073	2	7.0876	18.5	4.23377	11.6781		hypothetical protein Rru_A0227 [Rhodospirillum rubrum ATCC 11170]
Rru_A0547	645285	646023	1323	493.651	30	48.9131	44.1	10.0924	11.8359		flagellar hook capping protein [Rhodospirillum rubrum ATCC 11170]
Rru_A3771	4319689	4320658	408	115.983	16	19.8745	25.5	5.83577	11.8901		PhoH-like protein [Rhodospirillum rubrum ATCC 11170]
Rru_A3031	3490377	3491148	261	93.224	20	31.2148	13.05	2.98653	11.956		2-phosphoglycolate phosphatase [Rhodospirillum rubrum ATCC 11170]
Rru_A2221	2580510	2581104	179	82.9546	10	20.2503	17.9	4.09646	12.1059		CDP-diacylglycerol--glycerol-3-phosphate 3-phosphatidyltransferase [Rhodospirillum rubrum ATCC 11170]
Rru_A0946	1129300	1130296	157	43.4219	11	13.2937	14.2727	3.26635	12.2961		cell division protein FtsQ [Rhodospirillum rubrum ATCC 11170]
Rru_A3462	3987693	3988326	1879	817.226	26	49.412	72.2692	16.539	12.3769		cold-shock DNA-binding protein family protein [Rhodospirillum rubrum ATCC 11170]
Rru_A2725	3150535	3153040	696	76.583	52	25.0017	13.3846	3.06311	12.6773		multi-sensor hybrid histidine kinase [Rhodospirillum rubrum ATCC 11170]
Rru_A0820	976915	977821	170	51.6828	6	7.97062	28.3333	6.48416	12.7109		Hpr(Ser) kinase/phosphatase [Rhodospirillum rubrum ATCC 11170]
Rru_A1221	1440937	1441924	1396	389.613	86	104.879	16.2326	3.71488	12.7662		hypothetical protein Rru_A1221 [Rhodospirillum rubrum ATCC 11170]
Rru_A1597	1881623	1882421	398	137.354	12	18.096	33.1667	7.5903	12.7914		UDP-N-acetylglucosamine acyltransferase [Rhodospirillum rubrum ATCC 11170]
Rru_A1765	2057913	2058345	615	391.644	20	55.6532	30.75	7.03722	12.8652		protein translocase subunit yajC [Rhodospirillum rubrum ATCC 11170]
Rru_A1656	1947171	1947540	637	474.725	26	84.6681	24.5	5.60689	13.0437		hypothetical protein Rru_A1656 [Rhodospirillum rubrum ATCC 11170]
Rru_A2663	3094006	3094429	1990	1294.17	65	184.712	30.6154	7.00642	13.591		50S ribosomal protein L17 [Rhodospirillum rubrum ATCC 11170]
Rru_A2976	3427931	3428120	195231	283335	612	3881.02	319.005	73.0053	13.698		antenna complex, alpha/subunit beta [Rhodospirillum rubrum ATCC 11170]
Rru_A0154	178587	179385	991	342.004	75	113.1	13.2133	3.02391	13.7433		dihydrodipicolinate reductase [Rhodospirillum rubrum ATCC 11170]
Rru_A2618	3046036	3046954	572	171.627	29	38.0216	19.7241	4.51393	13.7782		farnesyl-diphosphate synthase [Rhodospirillum rubrum ATCC 11170]
Rru_A0210	262703	263003	1796	1645.3	37	148.11	48.5405	11.1086	13.8422		50S ribosomal protein L28 [Rhodospirillum rubrum ATCC 11170]
Rru_A2418	2818002	2818674	562	230.264	42	75.1938	13.381	3.06227	14.0083		binding-protein dependent transport system inner membrane protein [Rhodospirillum rubrum ATCC 11170]
Rru_A1072	1263168	1263387	869	1089.18	12	65.7214	72.4167	16.5727	14.0282		50S ribosomal protein L31 [Rhodospirillum rubrum ATCC 11170]
Rru_A3461	3985922	3987440	305	55.3664	17	13.4846	17.9412	4.1059	14.255		carbohydrate kinase, FGGY [Rhodospirillum rubrum ATCC 11170]
Rru_A2666	3096258	3096627	2084	1553.1	55	179.106	37.8909	8.6714	14.2805		30S ribosomal protein S13 [Rhodospirillum rubrum ATCC 11170]
Rru_A1667	1957628	1958603	305	86.1697	23	28.394	13.2609	3.03479	14.3841		3-oxoacyl-ACP synthase III [Rhodospirillum rubrum ATCC 11170]
Rru_A3177	3669786	3670074	473	451.302	22	91.7219	21.5	4.92033	14.3847		aspartyl/glutamyl-tRNA(Asn/Gln) amidotransferase subunit C [Rhodospirillum rubrum ATCC 11170]
Rru_A2680	3103462	3103669	1109	1470.19	3	17.3782	369.667	84.5997	14.5366		50S ribosomal protein L29P [Rhodospirillum rubrum ATCC 11170]
Rru_A2969	3419760	3420405	254	108.419	11	20.5167	23.0909	5.28443	14.5405		alanyl-tRNA synthetase related protein [Rhodospirillum rubrum ATCC 11170]
Rru_A1845	2143642	2144383	996	370.135	67	108.798	14.8657	3.40204	14.8227		arginyl-tRNA-protein transferase [Rhodospirillum rubrum ATCC 11170]
Rru_A3802	4352014	4352281	2804	2885.01	23	103.405	121.913	27.9001	14.8324		30S ribosomal protein S20P [Rhodospirillum rubrum ATCC 11170]
Rru_A1504	1778107	1778896	143	49.913	9	13.7266	15.8889	3.63622	14.899		LamB/YcsF family protein [Rhodospirillum rubrum ATCC 11170]
Rru_A2701	3124835	3125033	965	1337.15	17	102.93	56.7647	12.9909	15.159		preprotein translocase subunit SecE [Rhodospirillum rubrum ATCC 11170]
Rru_A1922	2226551	2227208	195	81.7171	10	18.3114	19.5	4.46264	15.2937		DSBA oxidoreductase [Rhodospirillum rubrum ATCC 11170]
Rru_A3793	4343028	4343844	214	72.2264	9	13.273	23.7778	5.4416	15.4088		molybdopterin biosynthesis protein [Rhodospirillum rubrum ATCC 11170]
Rru_A1185	1403751	1404126	790	579.354	15	48.0675	52.6667	12.0529	15.5125		30S ribosomal protein S16 [Rhodospirillum rubrum ATCC 11170]
Rru_A1099	1289666	1290857	638	147.587	22	22.2379	29	6.63673	15.8995		dihydropteroate synthase [Rhodospirillum rubrum ATCC 11170]
Rru_A2964	3414108	3414543	537	339.619	41	113.304	13.0976	2.99741	15.9455		MaoC-like dehydratase [Rhodospirillum rubrum ATCC 11170]
Rru_A3191	3680264	3681563	823	174.566	13	12.0489	63.3077	14.4881	15.9991		dihydroorotase [Rhodospirillum rubrum ATCC 11170]
Rru_A1868	2165348	2166731	1085	216.171	75	65.294	14.4667	3.31073	16.0421		peptidase M23B [Rhodospirillum rubrum ATCC 11170]
Rru_A1190	1407684	1408308	483	213.094	9	17.3504	53.6667	12.2818	16.1041		isopropylmalate isomerase small subunit [Rhodospirillum rubrum ATCC 11170]
Rru_A3798	4348772	4349585	1224	414.631	27	39.9657	45.3333	10.3747	16.2138		2-octaprenyl-6-methoxy-1,4-benzoquinone methylase / demethylmenaquinone methyltransferase [Rhodospirillum rubrum ATCC 11170]
Rru_A2010	2323547	2324714	232	54.7709	14	14.4422	16.5714	3.79242	16.2458		aminotransferase, class V [Rhodospirillum rubrum ATCC 11170]
Rru_A1703	1993648	1994293	236	100.736	17	31.7077	13.8824	3.17702	16.4815		thymidylate kinase [Rhodospirillum rubrum ATCC 11170]
Rru_A0014	14698	15799	419	104.842	26	28.4276	16.1154	3.68804	16.4859		KpsF/GutQ [Rhodospirillum rubrum ATCC 11170]
Rru_A1867	2164885	2165365	984	564.098	59	147.793	16.678	3.81681	16.6278		hypothetical protein Rru_A1867 [Rhodospirillum rubrum ATCC 11170]
Rru_A0413	490520	490757	1265	1465.61	20	101.251	63.25	14.475	16.6813		30S ribosomal protein S18 [Rhodospirillum rubrum ATCC 11170]
Rru_A2842	3273500	3274238	1014	378.354	12	19.5652	84.5	19.3381	16.7983		hypothetical protein Rru_A2842 [Rhodospirillum rubrum ATCC 11170]
Rru_A2457	2855843	2856305	280	166.756	15	39.0354	18.6667	4.27192	16.8266		endoribonuclease L-PSP [Rhodospirillum rubrum ATCC 11170]
Rru_A0970	1155260	1155911	145	61.3232	9	16.6319	16.1111	3.68708	16.8328		hypothetical protein Rru_A0970 [Rhodospirillum rubrum ATCC 11170]
Rru_A1020	1209393	1209801	15233	10269.9	992	2922.38	15.3558	3.51422	16.9207		cytochrome c, class I [Rhodospirillum rubrum ATCC 11170]
Rru_A0670	793163	793736	62	29.7841	4	8.39646	15.5	3.54722	16.9981		adenosylcobinamide kinase [Rhodospirillum rubrum ATCC 11170]
Rru_A0707	835123	835357	208	244.062	15	76.908	13.8667	3.17343	17.1717		BolA-like protein [Rhodospirillum rubrum ATCC 11170]
Rru_A2692	3111708	3112179	3353	1958.83	65	165.928	51.5846	11.8053	17.1847		30S ribosomal protein S7 [Rhodospirillum rubrum ATCC 11170]
Rru_A3632	4173714	4174320	302	137.19	12	23.8199	25.1667	5.75947	17.284		hypothetical protein Rru_A3632 [Rhodospirillum rubrum ATCC 11170]
Rru_A0294	360173	360815	1005	430.982	55	103.062	18.2727	4.18177	17.3321		cytidylate kinase [Rhodospirillum rubrum ATCC 11170]
Rru_A1080	1272669	1273320	173	73.1649	8	14.7839	21.625	4.94896	17.6846		thiamine-phosphate diphosphorylase [Rhodospirillum rubrum ATCC 11170]
Rru_A1693	1984036	1985302	2300	500.559	97	92.2451	23.7113	5.4264	17.8444		ornithine decarboxylase [Rhodospirillum rubrum ATCC 11170]
Rru_A1563	1844001	1844490	429	241.416	9	22.1307	47.6667	10.9086	17.981		NADH dehydrogenase subunit I [Rhodospirillum rubrum ATCC 11170]
Rru_A0135	158725	159301	1818	868.805	14	29.2348	129.857	29.7182	17.9938		molybdenum ABC transporter ATP-binding protein [Rhodospirillum rubrum ATCC 11170]
Rru_A2674	3101160	3101559	1768	1218.78	35	105.428	50.5143	11.5603	18.1849		30S ribosomal protein S8 [Rhodospirillum rubrum ATCC 11170]
Rru_A1095	1284455	1284941	11409	6459.86	247	611.105	46.1903	10.5708	18.1984		OmpA/MotB [Rhodospirillum rubrum ATCC 11170]
Rru_A1230	1452169	1452667	245	135.385	12	28.9754	20.4167	4.67241	18.2748		NUDIX hydrolase [Rhodospirillum rubrum ATCC 11170]
Rru_A1684	1976386	1976638	658	717.15	24	114.298	27.4167	6.27439	18.5979		RNA-binding protein Hfq [Rhodospirillum rubrum ATCC 11170]
Rru_A3276	3773690	3774617	982	291.788	40	51.935	24.55	5.61833	18.6491		ornithine carbamoyltransferase [Rhodospirillum rubrum ATCC 11170]
Rru_A2675	3101575	3101881	1411	1267.34	28	109.892	50.3929	11.5326	18.696		30S ribosomal protein S14 [Rhodospirillum rubrum ATCC 11170]
Rru_A2671	3099628	3100228	2909	1334.67	31	62.1492	93.8387	21.4753	18.9508		30S ribosomal protein S5 [Rhodospirillum rubrum ATCC 11170]
Rru_A3428	3945910	3946726	777	262.243	13	19.1721	59.7692	13.6784	19.3599		tryptophan synthase, alpha chain [Rhodospirillum rubrum ATCC 11170]
Rru_A2504	2910312	2911722	2565	501.262	145	123.82	17.6897	4.04831	19.7247		coproporphyrinogen III oxidase [Rhodospirillum rubrum ATCC 11170]
Rru_A3204	3695032	3696733	943	152.776	60	42.4756	15.7167	3.59679	19.8192		C-terminal processing peptidase [Rhodospirillum rubrum ATCC 11170]
Rru_A2684	3105161	3105440	1069	1052.75	27	116.186	39.5926	9.0609	19.9577		30S ribosomal protein S19 [Rhodospirillum rubrum ATCC 11170]
Rru_A3594	4136416	4137175	259	93.9703	11	17.4392	23.5455	5.38845	19.9791		imidazole glycerol phosphate synthase subunit HisF [Rhodospirillum rubrum ATCC 11170]
Rru_A0470	551838	552867	1128	301.979	35	40.9429	32.2286	7.37561	20.0196		rod shape-determining protein MreB [Rhodospirillum rubrum ATCC 11170]
Rru_A2887	3332081	3332555	3499	2031.21	108	273.954	32.3981	7.41442	20.2762		transcription elongation factor GreA [Rhodospirillum rubrum ATCC 11170]
Rru_A3746	4294817	4295450	1350	587.15	30	57.0138	45	10.2984	20.3964		50S ribosomal protein L25/general stress protein Ctc [Rhodospirillum rubrum ATCC 11170]
Rru_A1202	1419990	1420389	1412	973.373	31	93.3791	45.5484	10.4239	20.5713		succinate dehydrogenase subunit C [Rhodospirillum rubrum ATCC 11170]
Rru_A0756	888279	889590	328	68.9357	25	22.9591	13.12	3.00254	20.5871		hypothetical protein Rru_A0756 [Rhodospirillum rubrum ATCC 11170]
Rru_A1588	1872479	1873232	380	138.969	27	43.146	14.0741	3.2209	20.6371		uridylate kinase [Rhodospirillum rubrum ATCC 11170]
Rru_A2682	3104107	3104779	2485	1018.16	34	60.8712	73.0882	16.7265	20.713		30S ribosomal protein S3 [Rhodospirillum rubrum ATCC 11170]
Rru_A1770	2062285	2063557	900	194.948	23	21.7695	39.1304	8.9551	20.8272		seryl-tRNA synthetase [Rhodospirillum rubrum ATCC 11170]
Rru_A0362	436520	437339	1657	557.203	21	30.857	78.9048	18.0576	21.0051		cytochrome c1 [Rhodospirillum rubrum ATCC 11170]
Rru_A3595	4137191	4137917	213	80.7885	9	14.9161	23.6667	5.41619	21.1981		1-(5-phosphoribosyl)-5-[(5-phosphoribosylamino)methylideneamino] imidazole-4-carboxamide isomerase [Rhodospirillum rubrum ATCC 11170]
Rru_A2529	2943460	2944819	2313	468.966	90	79.7355	25.7	5.88152	21.288		hypothetical protein Rru_A2529 [Rhodospirillum rubrum ATCC 11170]
Rru_A0218	270068	271034	436	124.327	30	37.3803	14.5333	3.326	21.3913		acetyl-CoA carboxylase carboxyltransferase subunit alpha [Rhodospirillum rubrum ATCC 11170]
Rru_A3275	3772688	3773624	326	95.9362	20	25.7181	16.3	3.7303	21.4239		Hsp33 protein [Rhodospirillum rubrum ATCC 11170]
Rru_A3706	4255969	4257352	425	84.6754	31	26.9882	13.7097	3.1375	21.5281		aminotransferase [Rhodospirillum rubrum ATCC 11170]
Rru_A3797	4347211	4348771	657	116.056	29	22.3843	22.6552	5.18471	21.685		2-octaprenylphenol hydroxylase [Rhodospirillum rubrum ATCC 11170]
Rru_A3337	3849627	3850152	480	251.629	11	25.1974	43.6364	9.98631	21.7217		ribonuclease P [Rhodospirillum rubrum ATCC 11170]
Rru_A3567	4111105	4113310	5155	644.359	51	27.8556	101.078	23.1321	21.9285		uroporphyrinogen III synthase HEM4 [Rhodospirillum rubrum ATCC 11170]
Rru_A2486	2890014	2890989	370	104.534	22	27.1594	16.8182	3.84891	21.9927		glucokinase [Rhodospirillum rubrum ATCC 11170]
Rru_A1042	1235531	1235813	108	105.231	5	21.2878	21.6	4.94325	22.0465		hypothetical protein Rru_A1042 [Rhodospirillum rubrum ATCC 11170]
Rru_A3192	3681555	3682206	200	84.5837	6	11.088	33.3333	7.6284	22.1202		acyl-phosphate glycerol-3-phosphate acyltransferase [Rhodospirillum rubrum ATCC 11170]
Rru_A0950	1133586	1134750	227	53.7285	17	17.5821	13.3529	3.05586	22.2624		UDPdiphospho-muramoylpentapeptide beta-N- acetylglucosaminyltransferase [Rhodospirillum rubrum ATCC 11170]
Rru_A3244	3739349	3739835	674	381.624	13	32.1634	51.8462	11.8652	22.6729		H+-transporting two-sector ATPase, subunit B/B' [Rhodospirillum rubrum ATCC 11170]
Rru_A3243	3738795	3739344	780	391.054	22	48.1957	35.4545	8.11388	22.786		H+-transporting two-sector ATPase, subunit B/B' [Rhodospirillum rubrum ATCC 11170]
Rru_A1984	2294912	2295272	196	149.711	14	46.7271	14	3.20394	22.8669		nitrogen fixation-like protein [Rhodospirillum rubrum ATCC 11170]
Rru_A1530	1800681	1801641	439	125.964	24	30.091	18.2917	4.1861	23.269		5,10-methylenetetrahydrofolate reductase [Rhodospirillum rubrum ATCC 11170]
Rru_A0364	438596	439148	681	339.568	42	91.5108	16.2143	3.71069	23.2913		ubiquinol-cytochrome c reductase, iron-sulfur subunit [Rhodospirillum rubrum ATCC 11170]
Rru_A0521	614263	617092	4765	464.281	340	144.757	14.0147	3.20731	23.3095		CheA Signal transduction histidine Kinases (STHK) [Rhodospirillum rubrum ATCC 11170]
Rru_A1026	1214717	1215140	317	206.157	17	48.3093	18.6471	4.26744	23.4239		MerR family transcriptional regulator [Rhodospirillum rubrum ATCC 11170]
Rru_A3611	4150516	4151209	192	76.2862	14	24.3062	13.7143	3.13855	23.8255		DNA polymerase III, subunit epsilon [Rhodospirillum rubrum ATCC 11170]
Rru_A3584	4127542	4128370	647	215.206	26	37.7891	24.8846	5.69492	24.0205		CDP-diacylglycerol--serine O-phosphatidyltransferase [Rhodospirillum rubrum ATCC 11170]
Rru_A3488	4014436	4014958	6916	3646.34	269	619.724	25.71	5.88381	24.0315		translation initiation factor 3 [Rhodospirillum rubrum ATCC 11170]
Rru_A2668	3097358	3098702	1222	250.526	35	31.3541	34.9143	7.99021	24.1094		preprotein translocase subunit SecY [Rhodospirillum rubrum ATCC 11170]
Rru_A3776	4324738	4325908	2982	702.191	78	80.2575	38.2308	8.74923	24.2666		S-adenosylmethionine synthetase [Rhodospirillum rubrum ATCC 11170]
Rru_A2612	3039476	3040352	3428	1077.82	100	137.388	34.28	7.84508	24.3751		hypothetical protein Rru_A2612 [Rhodospirillum rubrum ATCC 11170]
Rru_A1825	2123560	2124664	112	27.9486	3	3.2712	37.3333	8.54384	24.4797		5-amino-6-(5-phosphoribosylamino)uracil reductase / diaminohydroxyphosphoribosylaminopyrimidine deaminase [Rhodospirillum rubrum ATCC 11170]
Rru_A0411	488892	489480	866	405.422	20	40.9131	43.3	9.90934	25.0877		50S ribosomal protein L9 [Rhodospirillum rubrum ATCC 11170]
Rru_A3424	3941817	3942561	276	102.154	11	17.7903	25.0909	5.74212	25.3867		orotidine-5'-phosphate decarboxylase [Rhodospirillum rubrum ATCC 11170]
Rru_A2036	2351312	2351699	228	162.035	16	49.6863	14.25	3.26116	25.4197		hypothetical protein Rru_A2036 [Rhodospirillum rubrum ATCC 11170]
Rru_A1283	1510691	1511870	4986	1165.13	104	106.194	47.9423	10.9717	25.5216		membrane-bound tetraheme cytochrome TorC/YecK [Rhodospirillum rubrum ATCC 11170]
Rru_A1557	1837150	1837792	757	324.631	43	80.576	17.6047	4.02888	25.6379		NADH dehydrogenase subunit C [Rhodospirillum rubrum ATCC 11170]
Rru_A1559	1838966	1839593	825	362.242	15	28.7793	55	12.5869	25.7951		NADH dehydrogenase (ubiquinone) [Rhodospirillum rubrum ATCC 11170]
Rru_A1876	2173688	2174132	231	143.138	15	40.6143	15.4	3.52433	26.0277		cyclase/dehydrase [Rhodospirillum rubrum ATCC 11170]
Rru_A1195	1411872	1412535	863	358.383	59	107.061	14.6271	3.34747	26.0447		cell wall hydrolase, SleB [Rhodospirillum rubrum ATCC 11170]
Rru_A1043	1236099	1236342	3210	3627.6	139	686.393	23.0935	5.28502	26.0835		30S ribosomal protein S21 [Rhodospirillum rubrum ATCC 11170]
Rru_A1821	2120742	2121300	289	142.558	7	15.0881	41.2857	9.44837	26.6332		NusB antitermination factor [Rhodospirillum rubrum ATCC 11170]
Rru_A1521	1792482	1792689	5451	7226.32	116	671.959	46.9914	10.7541	26.6626		cold-shock DNA-binding protein family protein [Rhodospirillum rubrum ATCC 11170]
Rru_A0945	1127985	1129308	398	82.8895	22	20.0209	18.0909	4.14015	27.2203		cell division protein FtsA [Rhodospirillum rubrum ATCC 11170]
Rru_A0414	490753	491236	2515	1432.84	28	69.7045	89.8214	20.5559	27.2554		30S ribosomal protein S6 [Rhodospirillum rubrum ATCC 11170]
Rru_A1682	1974563	1975439	843	265.053	38	52.2074	22.1842	5.07692	27.5118		D-amino acid aminotransferase [Rhodospirillum rubrum ATCC 11170]
Rru_A1826	2124707	2125166	1006	603.038	36	94.2959	27.9444	6.39517	27.8239		transcriptional regulator NrdR [Rhodospirillum rubrum ATCC 11170]
Rru_A1135	1339161	1340364	892	204.288	34	34.0252	26.2353	6.00402	27.8861		aminotransferase [Rhodospirillum rubrum ATCC 11170]
Rru_A3773	4321246	4322203	782	225.085	27	33.9583	28.963	6.62828	28.111		CBS domain-containing protein [Rhodospirillum rubrum ATCC 11170]
Rru_A1573	1854517	1855051	439	226.264	23	51.7991	19.087	4.36811	28.3596		DNA-3-methyladenine glycosylase I [Rhodospirillum rubrum ATCC 11170]
Rru_A2152	2500532	2500997	1277	755.63	11	28.4417	116.091	26.5677	28.9743		50S ribosomal protein L13 [Rhodospirillum rubrum ATCC 11170]
Rru_A1215	1435698	1437099	460	90.472	33	28.3605	13.9394	3.19007	29.1051		dihydrolipoamide dehydrogenase [Rhodospirillum rubrum ATCC 11170]
Rru_A3479	4004093	4004945	872	281.885	34	48.0262	25.6471	5.8694	29.5494		2,3,4,5-tetrahydropyridine-2,6-carboxylate N-succinyltransferase [Rhodospirillum rubrum ATCC 11170]
Rru_A2225	2584139	2584880	115	42.7364	5	8.11922	23	5.26361	29.5833		two component transcriptional regulator [Rhodospirillum rubrum ATCC 11170]
Rru_A3373	3888914	3889436	1219	642.697	61	140.532	19.9836	4.57331	29.6505		hypothetical protein Rru_A3373 [Rhodospirillum rubrum ATCC 11170]
Rru_A2272	2631495	2632062	1636	794.217	27	57.2748	60.5926	13.8668	29.7118		TspO and MBR related proteins [Rhodospirillum rubrum ATCC 11170]
Rru_A3430	3947642	3948767	470	115.097	22	23.5414	21.3636	4.88913	29.7392		acetyl-coenzyme A carboxylase carboxyl transferase subunit alpha [Rhodospirillum rubrum ATCC 11170]
Rru_A2698	3123014	3123716	2632	1032.37	48	82.2686	54.8333	12.5488	29.7523		50S ribosomal protein L1 [Rhodospirillum rubrum ATCC 11170]
Rru_A2869	3304763	3305426	221	91.7759	14	25.4043	15.7857	3.61261	30.2898		exopolysaccharide synthesis, ExoD [Rhodospirillum rubrum ATCC 11170]
Rru_A2096	2425447	2427628	1276	161.25	87	48.0411	14.6667	3.3565	31.1212		cell divisionFtsK/SpoIIIE [Rhodospirillum rubrum ATCC 11170]
Rru_A2410	2810163	2811456	1552	330.721	22	20.485	70.5455	16.1445	31.1465		homoserine dehydrogenase [Rhodospirillum rubrum ATCC 11170]
Rru_A3628	4168149	4169130	337	94.6287	24	29.4475	14.0417	3.21347	31.2399		chromosome segregation DNA-binding protein [Rhodospirillum rubrum ATCC 11170]
Rru_A1223	1444640	1445201	549	269.365	30	64.3181	18.3	4.18801	31.2799		F0F1 ATP synthase subunit delta [Rhodospirillum rubrum ATCC 11170]
Rru_A1608	1901089	1903696	676	71.4732	35	16.1699	19.3143	4.42014	31.2874		MscS mechanosensitive ion channel [Rhodospirillum rubrum ATCC 11170]
Rru_A2525	2939572	2940577	2033	557.242	58	69.4669	35.0517	8.02169	31.3029		peptidase U32 [Rhodospirillum rubrum ATCC 11170]
Rru_A2950	3399889	3400972	874	222.324	55	61.1338	15.8909	3.63668	31.4359		farnesyltranstransferase [Rhodospirillum rubrum ATCC 11170]
Rru_A1865	2161582	2162464	1343	419.392	75	102.341	17.9067	4.09799	31.5932		dihydrodipicolinate synthase [Rhodospirillum rubrum ATCC 11170]
Rru_A1895	2197136	2197727	508	236.617	21	42.7411	24.1905	5.53605	31.6346		anthranilate synthase, component II [Rhodospirillum rubrum ATCC 11170]
Rru_A3458	3983090	3983552	45	26.8001	3	7.80707	15	3.4328	31.7447		GCN5-related N-acetyltransferase [Rhodospirillum rubrum ATCC 11170]
Rru_A1186	1404247	1404853	683	310.268	23	45.6549	29.6957	6.79594	31.7751		16S rRNA processing protein RimM [Rhodospirillum rubrum ATCC 11170]
Rru_A3480	4004972	4006187	464	105.218	12	11.8904	38.6667	8.84899	31.7785		succinyl-diaminopimelate desuccinylase [Rhodospirillum rubrum ATCC 11170]
Rru_A2151	2500052	2500529	1152	664.552	11	27.7276	104.727	23.9672	32.1181		30S ribosomal protein S9 [Rhodospirillum rubrum ATCC 11170]
Rru_A0468	549383	549911	285	148.557	18	40.9982	15.8333	3.6235	32.267		acetolactate synthase 3 regulatory subunit [Rhodospirillum rubrum ATCC 11170]
Rru_A1187	1404849	1405569	425	162.539	17	28.4094	25	5.72131	32.3288		tRNA (guanine-N(1)-)-methyltransferase [Rhodospirillum rubrum ATCC 11170]
Rru_A1335	1571351	1572413	614	159.272	18	20.4027	34.1111	7.80642	32.4604		inner-membrane translocator [Rhodospirillum rubrum ATCC 11170]
Rru_A3777	4325900	4326668	812	291.162	16	25.0693	50.75	11.6143	32.6609		tRNA (guanine-N(7)-)-methyltransferase [Rhodospirillum rubrum ATCC 11170]
Rru_A1337	1573645	1575229	347	60.3677	14	10.6426	24.7857	5.67227	32.6957		ABC transporter protein [Rhodospirillum rubrum ATCC 11170]
Rru_A1666	1956487	1957537	3080	808.076	182	208.649	16.9231	3.8729	32.8065		glycerol-3-phosphate acyltransferase PlsX [Rhodospirillum rubrum ATCC 11170]
Rru_A0471	553018	553876	192	61.6329	11	15.4293	17.4545	3.99454	33.3764		rod shape-determining protein MreC [Rhodospirillum rubrum ATCC 11170]
Rru_A3190	3679305	3680265	606	173.882	37	46.3902	16.3784	3.74825	33.5129		aspartate carbamoyltransferase [Rhodospirillum rubrum ATCC 11170]
Rru_A3589	4132543	4134064	1565	283.533	46	36.4159	34.0217	7.78597	33.7447		Mg chelatase-like protein [Rhodospirillum rubrum ATCC 11170]
Rru_A3425	3942557	3943214	293	122.785	13	23.8049	22.5385	5.15797	33.846		N-(5'-phosphoribosyl)anthranilate isomerase [Rhodospirillum rubrum ATCC 11170]
Rru_A1886	2184906	2185749	265	86.5781	11	15.7036	24.0909	5.51326	33.9318		2-dehydro-3-deoxyphosphooctonate aldolase [Rhodospirillum rubrum ATCC 11170]
Rru_A1240	1463131	1464307	490	114.795	16	16.3792	30.625	7.00858	33.9404		GTPase ObgE [Rhodospirillum rubrum ATCC 11170]
Rru_A1916	2220630	2221014	316	226.324	12	37.5551	26.3333	6.02645	34.0882		ferredoxin [Rhodospirillum rubrum ATCC 11170]
Rru_A1598	1882432	1883293	199	63.6576	11	15.3757	18.0909	4.14014	34.1599		hypothetical protein Rru_A1598 [Rhodospirillum rubrum ATCC 11170]
Rru_A0488	573217	575266	1470	197.728	79	46.4324	18.6076	4.25841	34.4387		TonB-dependent receptor [Rhodospirillum rubrum ATCC 11170]
Rru_A2548	2963847	2964756	750	227.261	7	9.2684	107.143	24.52	34.474		hypothetical protein Rru_A2548 [Rhodospirillum rubrum ATCC 11170]
Rru_A2683	3104778	3105159	1213	875.592	25	78.8542	48.52	11.1039	34.5608		50S ribosomal protein L22 [Rhodospirillum rubrum ATCC 11170]
Rru_A1889	2188254	2189013	2979	1080.84	104	164.88	28.6442	6.55531	34.6956		triosephosphate isomerase [Rhodospirillum rubrum ATCC 11170]
Rru_A3654	4193938	4194274	810	662.765	16	57.2055	50.625	11.5857	35.7058		hypothetical protein Rru_A3654 [Rhodospirillum rubrum ATCC 11170]
Rru_A1592	1875398	1876601	591	135.352	14	14.0104	42.2143	9.66082	35.9561		1-deoxy-D-xylulose 5-phosphate reductoisomerase [Rhodospirillum rubrum ATCC 11170]
Rru_A3733	4283764	4284328	2410	1176.18	72	153.544	33.4722	7.66021	36.0168		HNH endonuclease [Rhodospirillum rubrum ATCC 11170]
Rru_A3747	4295477	4296209	613	230.601	32	52.601	19.1562	4.38397	36.2243		peptidyl-tRNA hydrolase [Rhodospirillum rubrum ATCC 11170]
Rru_A0616	730554	731229	4005	1633.65	37	65.9482	108.243	24.7717	36.2513		photosynthetic complex assembly protein [Rhodospirillum rubrum ATCC 11170]
Rru_A1220	1439942	1440935	342	94.8733	13	15.7581	26.3077	6.02061	36.4724		site-specific tyrosine recombinase XerC [Rhodospirillum rubrum ATCC 11170]
Rru_A3566	4109799	4111101	6545	1385.06	41	37.9129	159.634	36.5327	36.7022		HemY-like [Rhodospirillum rubrum ATCC 11170]
Rru_A1184	1402158	1403673	1316	239.365	55	43.7131	23.9273	5.47582	36.9874		signal recognition particle subunit FFH/SRP54 (srp54) [Rhodospirillum rubrum ATCC 11170]
Rru_A2296	2657599	2658145	198	99.8119	11	24.23	18	4.11935	37.5171		hypothetical protein Rru_A2296 [Rhodospirillum rubrum ATCC 11170]
Rru_A3386	3903274	3903823	300	150.405	12	26.2885	25	5.72132	37.8296		BioY protein [Rhodospirillum rubrum ATCC 11170]
Rru_A2845	3276307	3277075	684	245.264	42	65.8068	16.2857	3.72703	37.9438		flagellar basal body L-ring protein [Rhodospirillum rubrum ATCC 11170]
Rru_A2163	2512364	2513051	126	50.4994	7	12.2591	18	4.11934	37.985		regulatory inactivation of DnaA Hda protein [Rhodospirillum rubrum ATCC 11170]
Rru_A1929	2235550	2236279	291	109.919	7	11.5538	41.5714	9.51367	38.3706		phosphoadenosine phosphosulfate reductase [Rhodospirillum rubrum ATCC 11170]
Rru_A1824	2122947	2123538	340	158.366	25	50.8823	13.6	3.1124	38.5035		riboflavin synthase subunit alpha [Rhodospirillum rubrum ATCC 11170]
Rru_A0958	1143678	1144659	238	66.8298	17	20.8586	14	3.20394	39.1969		S-adenosyl-methyltransferase [Rhodospirillum rubrum ATCC 11170]
Rru_A0647	769109	770102	303	84.0544	16	19.3946	18.9375	4.33391	39.4877		L-threonine ammonia-lyase [Rhodospirillum rubrum ATCC 11170]
Rru_A3330	3841925	3842801	1033	324.792	46	63.1984	22.4565	5.13924	40.2304		cytochrome c oxidase cbb3-type, subunit III [Rhodospirillum rubrum ATCC 11170]
Rru_A2147	2491116	2493612	1001	110.54	58	27.9871	17.2586	3.94968	40.3305		penicillin-binding protein 1A [Rhodospirillum rubrum ATCC 11170]
Rru_A3596	4137978	4138623	532	227.082	23	42.8986	23.1304	5.29346	40.4597		imidazole glycerol phosphate synthase subunit HisH [Rhodospirillum rubrum ATCC 11170]
Rru_A3768	4316466	4317267	461	158.501	32	48.0755	14.4062	3.29692	40.6956		ornithine-acyl ACP N-acyltransferase [Rhodospirillum rubrum ATCC 11170]
Rru_A2512	2920327	2921056	722	272.721	34	56.1183	21.2353	4.85975	40.6972		3-oxoacyl-ACP reductase [Rhodospirillum rubrum ATCC 11170]
Rru_A0696	825409	826249	419	137.38	13	18.625	32.2308	7.37611	40.757		RNA methyltransferase TrmH, group 1 [Rhodospirillum rubrum ATCC 11170]
Rru_A3333	3845679	3846930	222	48.8937	13	12.5109	17.0769	3.90809	41.4799		SAM-dependent methyltransferase [Rhodospirillum rubrum ATCC 11170]
Rru_A3319	3829378	3829936	156	76.9515	9	19.399	17.3333	3.96678	41.6326		xanthine-guanine phosphoribosyltransferase [Rhodospirillum rubrum ATCC 11170]
Rru_A1823	2121821	2122955	724	175.892	29	30.7858	24.9655	5.71341	41.7029		GTP cyclohydrolase II [Rhodospirillum rubrum ATCC 11170]
Rru_A2669	3098919	3099408	2911	1638.14	33	81.1458	88.2121	20.1876	41.7853		50S ribosomal protein L15P [Rhodospirillum rubrum ATCC 11170]
Rru_A2514	2922780	2923344	2123	1036.11	30	63.9766	70.7667	16.1951	41.8585		twin-arginine translocation pathway signal [Rhodospirillum rubrum ATCC 11170]
Rru_A3770	4318289	4319693	955	187.427	35	30.0151	27.2857	6.24442	42.4054		(dimethylallyl)adenosine tRNA methylthiotransferase [Rhodospirillum rubrum ATCC 11170]
Rru_A3694	4239392	4240619	1932	433.824	74	72.6075	26.1081	5.97492	42.5845		hypothetical protein Rru_A3694 [Rhodospirillum rubrum ATCC 11170]
Rru_A0613	728247	728883	304	131.595	13	24.5896	23.3846	5.35165	42.9302		bacteriochlorophyll 4-vinyl reductase [Rhodospirillum rubrum ATCC 11170]
Rru_A3501	4028970	4029768	411	141.84	28	42.224	14.6786	3.35923	43.36		lipoprotein [Rhodospirillum rubrum ATCC 11170]
Rru_A3277	3774619	3775810	918	212.359	51	51.5516	18	4.11935	43.4031		acetylornithine aminotransferase [Rhodospirillum rubrum ATCC 11170]
Rru_A2463	2862472	2863288	173	58.3887	11	16.2225	15.7273	3.59924	44.0306		N-formylglutamate amidohydrolase [Rhodospirillum rubrum ATCC 11170]
Rru_A0444	522973	523942	182	51.7373	8	9.93725	22.75	5.2064	44.3724		translation factor SUA5 [Rhodospirillum rubrum ATCC 11170]
Rru_A1205	1422607	1423390	2655	933.798	37	56.8635	71.7568	16.4217	44.8797		succinate dehydrogenase iron-sulfur subunit [Rhodospirillum rubrum ATCC 11170]
Rru_A0469	550037	551057	1060	286.276	25	29.5027	42.4	9.70338	45.7031		ketol-acid reductoisomerase [Rhodospirillum rubrum ATCC 11170]
Rru_A0043	45341	46511	522	122.919	25	25.7236	20.88	4.77845	46.2818		UDP-3-O-[3-hydroxymyristoyl] glucosamine N-acyltransferase [Rhodospirillum rubrum ATCC 11170]
Rru_A0953	1137368	1138451	371	94.3733	22	24.4535	16.8636	3.8593	46.4282		phospho-N-acetylmuramoyl-pentapeptide-transferase [Rhodospirillum rubrum ATCC 11170]
Rru_A3269	3767645	3768440	592	205.075	21	31.7873	28.1905	6.45148	46.458		hypothetical protein Rru_A3269 [Rhodospirillum rubrum ATCC 11170]
Rru_A1490	1758882	1761087	812	101.497	35	19.1166	23.2	5.30936	46.8867		protein-tyrosine kinase [Rhodospirillum rubrum ATCC 11170]
Rru_A3246	3740380	3741106	390	147.923	22	36.4617	17.7273	4.05694	46.9585		F0F1 ATP synthase subunit A [Rhodospirillum rubrum ATCC 11170]
Rru_A2687	3106606	3107227	1684	746.545	36	69.7365	46.7778	10.7052	47.191		50S ribosomal protein L4 [Rhodospirillum rubrum ATCC 11170]
Rru_A3259	3756095	3756638	181	91.7454	12	26.5785	15.0833	3.45187	47.4383		ChaC-like protein [Rhodospirillum rubrum ATCC 11170]
Rru_A1702	1992524	1993649	206	50.4468	15	16.051	13.7333	3.14291	47.4915		DNA polymerase III subunit delta' [Rhodospirillum rubrum ATCC 11170]
Rru_A1211	1428959	1430159	1925	441.969	125	125.405	15.4	3.52433	47.6614		succinyl-CoA synthetase (ADP-forming) subunit beta [Rhodospirillum rubrum ATCC 11170]
Rru_A1225	1446783	1447683	1328	406.422	11	14.7101	120.727	27.6288	47.8936		F0F1 ATP synthase subunit gamma [Rhodospirillum rubrum ATCC 11170]
Rru_A2685	3105452	3106292	2828	927.231	51	73.0672	55.451	12.6901	47.9822		50S ribosomal protein L2 [Rhodospirillum rubrum ATCC 11170]
Rru_A0954	1138484	1139951	436	81.8964	15	12.3116	29.0667	6.65197	48.2259		UDP-N-acetylmuramoyl-tripeptide--D-alanyl-D-alanine ligase [Rhodospirillum rubrum ATCC 11170]
Rru_A1106	1299125	1300415	866	184.968	44	41.0653	19.6818	4.50424	48.3798		adenylosuccinate synthetase [Rhodospirillum rubrum ATCC 11170]
Rru_A0697	826245	827652	369	72.265	20	17.1149	18.45	4.22234	48.8716		multi anti extrusion protein MatE [Rhodospirillum rubrum ATCC 11170]
Rru_A0617	731244	732018	34993	12450.4	109	169.462	321.037	73.4702	49.3976		photosynthetic reaction center, H-chain [Rhodospirillum rubrum ATCC 11170]
Rru_A2718	3141658	3144058	947	108.758	33	16.5604	28.697	6.56735	49.4524		DEAD/DEAH box helicase [Rhodospirillum rubrum ATCC 11170]
Rru_A0221	272256	273450	1923	443.727	59	59.4884	32.5932	7.45905	49.6329		phosphoglycerate kinase [Rhodospirillum rubrum ATCC 11170]
Rru_A0445	523938	524721	557	195.904	18	27.6633	30.9444	7.08173	50.1664		3(2),5 -bisphosphate nucleotidase [Rhodospirillum rubrum ATCC 11170]
Rru_A1560	1839592	1840882	1569	335.121	50	46.6651	31.38	7.18141	50.792		NADH dehydrogenase I subunit F [Rhodospirillum rubrum ATCC 11170]
Rru_A0301	368119	368533	370	245.843	7	20.3235	52.8571	12.0965	50.8499		alkylhydroperoxidase AhpD core [Rhodospirillum rubrum ATCC 11170]
Rru_A0989	1175482	1176532	307	80.5453	20	22.9285	15.35	3.51289	51.0017		twin-arginine translocation pathway signal [Rhodospirillum rubrum ATCC 11170]
Rru_A3176	3668275	3669778	1371	251.359	47	37.6529	29.1702	6.67569	51.2435		aspartyl/glutamyl-tRNA(Asn/Gln) amidotransferase subunit A [Rhodospirillum rubrum ATCC 11170]
Rru_A3523	4054234	4055311	797	203.866	17	19.0011	46.8824	10.7292	51.3029		phenylalanyl-tRNA synthetase subunit alpha [Rhodospirillum rubrum ATCC 11170]
Rru_A2433	2832396	2832846	108	66.0316	6	16.0296	18	4.11935	51.3426		3-dehydroquinate dehydratase [Rhodospirillum rubrum ATCC 11170]
Rru_A1685	1976697	1977954	394	86.3615	22	21.0712	17.9091	4.09856	51.7907		small GTP-binding protein domain-containing protein [Rhodospirillum rubrum ATCC 11170]
Rru_A1013	1201233	1203066	280	42.0982	17	11.1686	16.4706	3.76934	52.3638		ABC transporter protein [Rhodospirillum rubrum ATCC 11170]
Rru_A0418	493900	495163	2720	593.371	118	112.482	23.0508	5.27525	52.4339		3-oxoacyl-ACP synthase II [Rhodospirillum rubrum ATCC 11170]
Rru_A2688	3107233	3107941	2273	884.011	43	73.0752	52.8605	12.0973	52.8127		50S ribosomal protein L3 [Rhodospirillum rubrum ATCC 11170]
Rru_A3577	4121610	4122465	173	55.7284	12	16.891	14.4167	3.2993	53.0908		hypothetical protein Rru_A3577 [Rhodospirillum rubrum ATCC 11170]
Rru_A0944	1125843	1127841	1968	271.467	50	30.1374	39.36	9.00764	53.1571		cell division protein FtsZ [Rhodospirillum rubrum ATCC 11170]
Rru_A2990	3442543	3443278	150	56.1976	5	8.18541	30	6.86558	53.1978		precorrin-2 C(20)-methyltransferase [Rhodospirillum rubrum ATCC 11170]
Rru_A1601	1886098	1887505	459	89.8906	20	17.1149	22.95	5.25218	53.2742		glutamyl-tRNA synthetase [Rhodospirillum rubrum ATCC 11170]
Rru_A0415	491530	492469	229	67.1757	17	21.7906	13.4706	3.08278	54.3424		ACP S-malonyltransferase [Rhodospirillum rubrum ATCC 11170]
Rru_A0667	790446	791454	233	63.675	10	11.9414	23.3	5.33229	54.4182		nicotinate-nucleotide-dimethylbenzimidazole phosphoribosyltransferase [Rhodospirillum rubrum ATCC 11170]
Rru_A0956	1141415	1143215	617	94.4661	37	24.7535	16.6757	3.81627	55.1386		peptidoglycan glycosyltransferase [Rhodospirillum rubrum ATCC 11170]
Rru_A1212	1430158	1431037	1418	444.322	75	102.69	18.9067	4.32683	55.4436		succinyl-CoA synthetase subunit alpha [Rhodospirillum rubrum ATCC 11170]
Rru_A0971	1155907	1157548	652	109.491	15	11.0069	43.4667	9.94749	55.6248		hypothetical protein Rru_A0971 [Rhodospirillum rubrum ATCC 11170]
Rru_A2983	3434867	3435737	4614	1460.71	191	264.219	24.1571	5.52841	56.1306		farnesyl-diphosphate synthase [Rhodospirillum rubrum ATCC 11170]
Rru_A0701	830109	830724	971	434.653	25	48.8998	38.84	8.88865	56.631		30S ribosomal protein S4 [Rhodospirillum rubrum ATCC 11170]
Rru_A1288	1520772	1521765	4338	1203.39	63	76.3664	68.8571	15.7581	56.7694		molybdenum cofactor synthesis protein [Rhodospirillum rubrum ATCC 11170]
Rru_A1594	1877970	1880328	2387	279.016	74	37.7965	32.2568	7.38206	56.8501		surface antigen D15 [Rhodospirillum rubrum ATCC 11170]
Rru_A1766	2058513	2059404	220	68.0084	9	12.157	24.4444	5.59418	58.0706		hypothetical protein Rru_A1766 [Rhodospirillum rubrum ATCC 11170]
Rru_A2770	3204225	3204711	145	82.1001	9	22.267	16.1111	3.68708	58.1829		hypothetical protein Rru_A2770 [Rhodospirillum rubrum ATCC 11170]
Rru_A2707	3129999	3130794	199	68.9357	13	19.6779	15.3077	3.5032	58.4649		alpha/beta hydrolase fold [Rhodospirillum rubrum ATCC 11170]
Rru_A0394	469733	470972	814	181.012	35	34.009	23.2571	5.32247	58.6996		N-acetylglutamate synthase / glutamate N-acetyltransferase [Rhodospirillum rubrum ATCC 11170]
Rru_A0619	733473	734184	2053	795.085	22	37.2298	93.3182	21.3561	58.7551		Mg-protoporphyrin IX methyl transferase [Rhodospirillum rubrum ATCC 11170]
Rru_A1854	2152561	2153311	190	69.7619	7	11.2307	27.1429	6.21171	59.3688		pyridoxine 5'-phosphate synthase [Rhodospirillum rubrum ATCC 11170]
Rru_A0624	741772	742354	3169	1498.85	241	498.077	13.1494	3.00927	59.8776		2-vinyl bacteriochlorophyllide hydratase [Rhodospirillum rubrum ATCC 11170]
Rru_A0222	273544	274552	3334	911.127	75	89.5608	44.4533	10.1733	60.5143		glyceraldehyde-3-phosphate dehydrogenase [Rhodospirillum rubrum ATCC 11170]
Rru_A0489	575277	576222	281	81.9067	15	19.1051	18.7333	4.28716	62.0473		periplasmic binding protein [Rhodospirillum rubrum ATCC 11170]
Rru_A3377	3893353	3894124	683	243.954	43	67.1119	15.8837	3.63503	62.8642		alpha/beta hydrolase fold [Rhodospirillum rubrum ATCC 11170]
Rru_A0003	3169	4297	324	79.1326	8	8.53776	40.5	9.26854	62.9753		recombination protein F [Rhodospirillum rubrum ATCC 11170]
Rru_A1561	1840906	1842976	2534	337.389	41	23.8535	61.8049	14.1442	63.8923		NADH dehydrogenase subunit G [Rhodospirillum rubrum ATCC 11170]
Rru_A0045	46945	48160	544	123.359	23	22.7899	23.6522	5.41288	64.1553		3-oxoacyl-ACP synthase II [Rhodospirillum rubrum ATCC 11170]
Rru_A1836	2133379	2134672	977	208.192	38	35.3832	25.7105	5.88392	64.3658		O-acetylhomoserine/O-acetylserine sulfhydrylase [Rhodospirillum rubrum ATCC 11170]
Rru_A2771	3204713	3206018	1109	234.149	15	13.8387	73.9333	16.9199	64.4683		histidinol dehydrogenase [Rhodospirillum rubrum ATCC 11170]
Rru_A1336	1572475	1573477	2691	739.805	27	32.4348	99.6667	22.809	64.4742		LacI family transcriptional regulator [Rhodospirillum rubrum ATCC 11170]
Rru_A2664	3094596	3095619	4316	1162.21	63	74.1291	68.5079	15.6782	64.5287		DNA-directed RNA polymerase subunit alpha [Rhodospirillum rubrum ATCC 11170]
Rru_A3524	4055307	4057710	4258	488.4	49	24.5589	86.898	19.8869	65.8647		phenylalanyl-tRNA synthetase subunit beta [Rhodospirillum rubrum ATCC 11170]
Rru_A3233	3727954	3729367	655	127.731	49	41.7537	13.3673	3.05915	66.2967		threonine synthase [Rhodospirillum rubrum ATCC 11170]
Rru_A0709	837694	838387	328	130.322	15	26.0423	21.8667	5.00424	66.5089		phosphoribosylformylglycinamidine synthase I [Rhodospirillum rubrum ATCC 11170]
Rru_A2345	2718666	2719698	267	71.2714	10	11.664	26.7	6.11037	66.571		glycosyl transferase, group 1 [Rhodospirillum rubrum ATCC 11170]
Rru_A0949	1132144	1133590	426	81.1793	21	17.4863	20.2857	4.64245	67.3434		UDP-N-acetylmuramate--L-alanine ligase [Rhodospirillum rubrum ATCC 11170]
Rru_A1615	1908495	1909353	313	100.474	15	21.04	20.8667	4.77538	67.4275		3-mercaptopyruvate sulfurtransferase [Rhodospirillum rubrum ATCC 11170]
Rru_A2989	3441770	3442547	183	64.8598	9	13.9383	20.3333	4.65335	68.6755		precorrin-6Y C5,15-methyltransferase (decarboxylating) / precorrin-3 methyltransferase [Rhodospirillum rubrum ATCC 11170]
Rru_A0001	227	1757	296	53.3115	12	9.44396	24.6667	5.64504	69.2875		chromosomal replication initiation protein [Rhodospirillum rubrum ATCC 11170]
Rru_A2710	3131975	3133973	853	117.663	53	31.9456	16.0943	3.68323	69.7308		DNA topoisomerase IV subunit B [Rhodospirillum rubrum ATCC 11170]
Rru_A0494	580335	581364	686	183.65	5	5.84899	137.2	31.3986	72.1187		phytoene synthase [Rhodospirillum rubrum ATCC 11170]
Rru_A2465	2864810	2866247	424	81.3039	25	20.9474	16.96	3.88134	72.1949		pyruvate kinase [Rhodospirillum rubrum ATCC 11170]
Rru_A3790	4340983	4341970	1102	307.559	40	48.781	27.55	6.30489	72.9246		glycolate reductase [Rhodospirillum rubrum ATCC 11170]
Rru_A2423	2822724	2823912	673	156.077	17	17.2272	39.5882	9.05992	73.6191		aminotransferase [Rhodospirillum rubrum ATCC 11170]
Rru_A1572	1854055	1854460	1272	863.904	80	237.417	15.9	3.63876	73.942		methylmalonyl-CoA epimerase [Rhodospirillum rubrum ATCC 11170]
Rru_A3550	4089636	4091178	384	68.623	24	18.741	16	3.66165	74.6676		cobyric acid synthase [Rhodospirillum rubrum ATCC 11170]
Rru_A0002	1991	3110	1489	366.59	15	16.1369	99.2667	22.7175	75.3368		DNA polymerase III subunit beta [Rhodospirillum rubrum ATCC 11170]
Rru_A2408	2806941	2808762	983	148.768	43	28.436	22.8605	5.23168	75.8155		RecJ exonuclease [Rhodospirillum rubrum ATCC 11170]
Rru_A1786	2076675	2078553	3646	535.05	87	55.788	41.908	9.59077	77.6925		dihydroxyacid dehydratase [Rhodospirillum rubrum ATCC 11170]
Rru_A1232	1454446	1455769	5901	1228.97	222	202.029	26.5811	6.08314	78.6529		C-terminal processing peptidase S41A [Rhodospirillum rubrum ATCC 11170]
Rru_A3264	3762914	3764021	1207	300.381	64	69.5966	18.8594	4.31603	79.9006		histidinol-phosphate aminotransferase [Rhodospirillum rubrum ATCC 11170]
Rru_A1866	2162762	2164757	1067	147.404	67	40.4448	15.9254	3.64457	80.482		lytic transglycosylase, catalytic [Rhodospirillum rubrum ATCC 11170]
Rru_A0300	367183	368038	441	142.059	26	36.5972	16.9615	3.88169	80.4953		aminotransferase [Rhodospirillum rubrum ATCC 11170]
Rru_A2040	2359389	2360358	575	163.456	22	27.3274	26.1364	5.9814	81.1916		peptide chain release factor 2 [Rhodospirillum rubrum ATCC 11170]
Rru_A0955	1139947	1141429	546	101.521	15	12.187	36.4	8.33027	81.4262		UDP-N-acetylmuramoylalanyl-D-glutamate--2,6-diaminopimelate ligase [Rhodospirillum rubrum ATCC 11170]
Rru_A0671	793739	794792	375	98.1059	19	21.7201	19.7368	4.51683	82.8269		cobalamin synthesis CobW protein [Rhodospirillum rubrum ATCC 11170]
Rru_A0948	1131188	1132148	390	111.904	12	15.0455	32.5	7.43771	82.8483		UDP-N-acetylenolpyruvoylglucosamine reductase [Rhodospirillum rubrum ATCC 11170]
Rru_A0952	1135924	1137358	361	69.3681	17	14.274	21.2353	4.85975	82.9714		UDP-N-acetylmuramoyl-L-alanyl-D-glutamate synthetase [Rhodospirillum rubrum ATCC 11170]
Rru_A3549	4088073	4089624	761	135.206	34	26.3958	22.3824	5.12225	86.1581		cobyric acid synthase [Rhodospirillum rubrum ATCC 11170]
Rru_A2982	3433495	3434686	856	198.017	22	22.2379	38.9091	8.90448	88.1153		hydroxyneurosporene-O-methyltransferase [Rhodospirillum rubrum ATCC 11170]
Rru_A0396	472309	473587	259	55.8385	17	16.015	15.2353	3.48664	88.4406		diaminopimelate decarboxylase [Rhodospirillum rubrum ATCC 11170]
Rru_A0490	576211	577213	157	43.1622	1	1.20129	157	35.9299	90.6165		transport system permease protein [Rhodospirillum rubrum ATCC 11170]
Rru_A0486	570083	571901	685	103.839	35	23.1837	19.5714	4.47897	91.668		magnesium chelatase subunit D [Rhodospirillum rubrum ATCC 11170]
Rru_A2409	2808921	2809929	710	194.031	50	59.7072	14.2	3.24971	94.2677		fructose 1,6-bisphosphatase II [Rhodospirillum rubrum ATCC 11170]
Rru_A2955	3403454	3405620	905	115.158	60	33.3611	15.0833	3.45186	94.9204		glycine--tRNA ligase [Rhodospirillum rubrum ATCC 11170]
Rru_A1642	1930639	1931647	471	128.716	29	34.6302	16.2414	3.71687	99.1105		sulfonate/nitrate transport system substrate-binding protein [Rhodospirillum rubrum ATCC 11170]
Rru_A2556	2972622	2973624	343	94.2969	24	28.8309	14.2917	3.27069	101.677		mandelate racemase/muconate lactonizing protein [Rhodospirillum rubrum ATCC 11170]
Rru_A0711	838754	839522	987	353.912	46	72.0742	21.4565	4.91038	102.797		phosphoribosylaminoimidazole-succinocarboxamide synthase [Rhodospirillum rubrum ATCC 11170]
Rru_A2421	2820293	2821352	555	144.375	28	31.8273	19.8214	4.5362	103.898		N-acetyl-gamma-glutamyl-phosphate reductase [Rhodospirillum rubrum ATCC 11170]
Rru_A3234	3729363	3730629	203	44.1798	10	9.5098	20.3	4.64571	106.171		processing peptidase [Rhodospirillum rubrum ATCC 11170]
Rru_A2784	3217604	3218594	308	85.7001	17	20.6692	18.1176	4.14627	106.496		basic membrane lipoprotein [Rhodospirillum rubrum ATCC 11170]
Rru_A0458	537510	538188	5771	2343.61	49	86.951	117.776	26.9532	107.311		hypothetical protein Rru_A0458 [Rhodospirillum rubrum ATCC 11170]
Rru_A1182	1399550	1400876	586	121.767	9	8.17184	65.1111	14.9008	112.073		MiaB-like tRNA modifying enzyme [Rhodospirillum rubrum ATCC 11170]
Rru_A1140	1344651	1346667	3520	481.217	164	97.9684	21.4634	4.91196	113.152		elongation factor G [Rhodospirillum rubrum ATCC 11170]
Rru_A0627	745589	746501	931	281.179	57	75.2233	16.3333	3.73792	119.777		bacteriochlorophyll/chlorophyll a synthase [Rhodospirillum rubrum ATCC 11170]
Rru_A2297	2658199	2659129	281	83.2264	13	16.8245	21.6154	4.94674	121.487		ribokinase [Rhodospirillum rubrum ATCC 11170]
Rru_A0628	746497	747847	610	124.503	21	18.7289	29.0476	6.64764	124.396		PUCC protein [Rhodospirillum rubrum ATCC 11170]
Rru_A2073	2399338	2400499	538	127.668	27	27.9966	19.9259	4.56013	127.003		ribonuclease D [Rhodospirillum rubrum ATCC 11170]
Rru_A2974	3426051	3426972	27487	8220.55	178	232.615	154.421	35.3397	131.179		photosynthetic reaction center subunit M [Rhodospirillum rubrum ATCC 11170]
Rru_A2975	3426984	3427815	20917	6932.35	180	260.674	116.206	26.5939	132.836		photosynthetic reaction center subunit L [Rhodospirillum rubrum ATCC 11170]
Rru_A2557	2973628	2974636	748	204.416	47	56.1248	15.9149	3.64217	137.426		hypothetical protein Rru_A2557 [Rhodospirillum rubrum ATCC 11170]
Rru_A0485	568902	570087	2131	495.454	109	110.736	19.5505	4.47419	138.682		protoporphyrin IX magnesium-chelatase [Rhodospirillum rubrum ATCC 11170]
Rru_A2116	2456148	2457465	720	150.633	28	25.5971	25.7143	5.88477	143.9		UDP-glucose 6-dehydrogenase [Rhodospirillum rubrum ATCC 11170]
Rru_A1196	1412622	1413660	3118	827.494	48	55.6639	64.9583	14.8659	144.079		aspartate-semialdehyde dehydrogenase [Rhodospirillum rubrum ATCC 11170]
Rru_A0620	734183	735071	3096	960.293	46	62.3454	67.3043	15.4028	149.279		protochlorophyllide reductase iron-sulfur ATP-binding protein [Rhodospirillum rubrum ATCC 11170]
Rru_A2508	2915084	2916299	23745	5384.47	509	504.35	46.6503	10.6761	151.49		5-aminolevulinate synthase [Rhodospirillum rubrum ATCC 11170]
Rru_A0618	732043	733486	14509	2770.61	79	65.9186	183.658	42.0308	152.195		PUCC protein [Rhodospirillum rubrum ATCC 11170]
Rru_A0695	823803	825405	1789	307.738	114	85.6879	15.693	3.59138	160.743		alpha-isopropylmalate/homocitrate synthase family transferase [Rhodospirillum rubrum ATCC 11170]
Rru_A2980	3431507	3432476	13460	3826.29	377	468.293	35.7029	8.17072	163.239		chlorophyllide reductase iron protein subunit X [Rhodospirillum rubrum ATCC 11170]
Rru_A3751	4299275	4300535	1665	364.086	64	61.1523	26.0156	5.95376	165.046		argininosuccinate synthase [Rhodospirillum rubrum ATCC 11170]
Rru_A1104	1296595	1297750	2019	481.596	22	22.9305	91.7727	21.0024	173.169		phosphoserine aminotransferase [Rhodospirillum rubrum ATCC 11170]
Rru_A2032	2344728	2345985	466	102.143	32	30.6491	14.5625	3.33266	176.044		tyrosyl-tRNA synthetase [Rhodospirillum rubrum ATCC 11170]
Rru_A2115	2454472	2456107	681	114.781	38	27.9865	17.9211	4.1013	182.82		phosphoglucomutase [Rhodospirillum rubrum ATCC 11170]
Rru_A1210	1427955	1428912	2900	834.712	55	69.1744	52.7273	12.0668	187.844		malate dehydrogenase [Rhodospirillum rubrum ATCC 11170]
Rru_A3548	4086295	4087903	14361	2461.12	657	491.991	21.8584	5.00237	194.169		magnesium-protoporphyrin IX monomethyl ester anaerobic oxidative cyclase [Rhodospirillum rubrum ATCC 11170]
Rru_A0493	578807	580331	960	173.582	54	42.665	17.7778	4.06849	195.113		phytoene desaturase [Rhodospirillum rubrum ATCC 11170]
Rru_A0356	430718	431936	1725	390.202	43	42.5023	40.1163	9.18073	196.47		isocitrate dehydrogenase [Rhodospirillum rubrum ATCC 11170]
Rru_A0503	591915	593568	1350	225.062	67	48.8076	20.1493	4.61121	197.566		lysyl-tRNA synthetase [Rhodospirillum rubrum ATCC 11170]
Rru_A0623	740453	741776	4687	976.138	99	90.0939	47.3434	10.8347	198.155		light-independent protochlorophyllide reductase subunit N [Rhodospirillum rubrum ATCC 11170]
Rru_A0622	738808	740449	8663	1454.79	61	44.7615	142.016	32.5009	198.761		light-independent protochlorophyllide reductase subunit B [Rhodospirillum rubrum ATCC 11170]
Rru_A2979	3429997	3431404	8901	1743.17	127	108.68	70.0866	16.0395	198.902		chlorophyllide reductase subunit Y [Rhodospirillum rubrum ATCC 11170]
Rru_A2978	3428558	3430001	9425	1799.78	72	60.0777	130.903	29.9575	198.977		chlorophyllide reductase subunit Z [Rhodospirillum rubrum ATCC 11170]
Rru_A0621	735105	738834	22108	1634.35	164	52.9765	134.805	30.8505	199.383		magnesium chelatase subunit H [Rhodospirillum rubrum ATCC 11170]
Rru_A0548	646051	647875	2908	439.376	20	13.2043	145.4	33.2752
Rru_A2960	3411040	3411304	20	20.8108	1	4.54676	20	4.57706
Rru_A2532	2945645	2947028	8123	1618.4	455	396.117	17.8527	4.08566
Rru_A2657	3084977	3087191	4467	556.092	4340	2360.83	1.02926	0.235549	-4.85117	16R5W	AsmA [Rhodospirillum rubrum ATCC 11170]	AsmA family
Rru_A0082	95040	96120	71	18.1108	38	42.3551	1.86842	0.427594	-4.19767	176N2	chemotaxis sensory transducer [Rhodospirillum rubrum ATCC 11170]	Chemotaxis sensory transducer
Rru_A2057	2379073	2379592	56	29.6954	7	16.2197	8	1.83082	-3.60502	17ANT	molybdopterin-guanine dinucleotide biosynthesis MobB region [Rhodospirillum rubrum ATCC 11170]	Molybdopterin guanine dinucleotide synthesis protein B
Rru_A1577	1858176	1858806	124	54.1872	14	26.7329	8.85714	2.02699	-3.43098	17CCD	ThiJ/PfpI [Rhodospirillum rubrum ATCC 11170]	Thij pfpi
Rru_A0063	71632	72931	116	24.6048	13	12.0489	8.92308	2.04208	-3.32409	16T9N	amine oxidase [Rhodospirillum rubrum ATCC 11170]	squalene-associated FAD-dependent desaturase
Rru_A0321	391104	391626	16	8.43573	3	6.91143	5.33333	1.22055	-3.07673	16PN2	NADH dehydrogenase (ubiquinone), 20 kDa subunit [Rhodospirillum rubrum ATCC 11170]	NADH ubiquinone oxidoreductase, 20 Kd subunit
Rru_A1583	1865408	1867160	1109	174.443	95	65.2965	11.6737	2.67155	-2.30537	16ST1	chemotaxis sensory transducer [Rhodospirillum rubrum ATCC 11170]	Methyl-accepting chemotaxis
Rru_A2934	3379758	3380517	42	15.2384	12	19.0246	3.5	0.800984	-2.23672	16QI9	diguanylate phosphodiesterase [Rhodospirillum rubrum ATCC 11170]	EAL
Rru_A0659	781070	783371	215	25.7536	79	41.3495	2.72152	0.622827	-0.976307	16QDB	response regulator receiver modulated diguanylate cyclase/phosphodiesterase [Rhodospirillum rubrum ATCC 11170]	Response regulator receiver sensor signal transduction histidine kinase
Rru_A1425	1684100	1685186	47	11.9226	104	115.279	0.451923	0.103424	-0.90824	1729Y	ech hydrogenase subunit E [Rhodospirillum rubrum ATCC 11170]	ech hydrogenase subunit E
Rru_A3468	3993520	3993946	297	191.793	70	197.523	4.24286	0.970991	-0.730604	17G10	AsnC family transcriptional regulator [Rhodospirillum rubrum ATCC 11170]	transcriptional regulator AsnC family
Rru_A2244	2603716	2606197	2140	237.748	198	96.1195	10.8081	2.47346	0	16Q0B	glycogen/starch/alpha-glucan phosphorylase [Rhodospirillum rubrum ATCC 11170]	Phosphorylase is an important allosteric enzyme in carbohydrate metabolism. Enzymes from different sources differ in their regulatory mechanisms and in their natural substrates. However, all known phosphorylases share catalytic and structural properties (By similarity)
Rru_A1606	1896673	1898863	246	30.9597	33	18.1476	7.45455	1.70599	0	1716E	glycogen debranching protein GlgX [Rhodospirillum rubrum ATCC 11170]	Glycogen debranching enzyme
Rru_A0505	595287	597432	341	43.8156	107	60.0762	3.18692	0.729334	0	16UYY	glycogen debranching protein GlgX [Rhodospirillum rubrum ATCC 11170]	Glycogen debranching enzyme
Rru_A0703	831996	832689	152	60.3933	74	128.476	2.05405	0.470075	1.10787	16SQX	molybdate ABC transporter permease [Rhodospirillum rubrum ATCC 11170]	Molybdate ABC transporter
Rru_A1167	1383854	1385075	20	4.51298	18	17.748	1.11111	0.254281	1.12014	17CT9	hydrogenase expression/formation protein HupK [Rhodospirillum rubrum ATCC 11170]	Ni,Fe-hydrogenase I large subunit
Rru_A3198	3685082	3685364	125	121.795	53	225.651	2.35849	0.539749	1.82296	17K5R	HicA protein [Rhodospirillum rubrum ATCC 11170]	HicA protein
Rru_A0201	249856	250651	59	20.4382	38	57.52	1.55263	0.355323	2.07514	16XRY	endonuclease/exonuclease/phosphatase [Rhodospirillum rubrum ATCC 11170]	endonuclease exonuclease phosphatase
Rru_A2747	3180061	3180823	73	26.3817	13	20.529	5.61538	1.28509	2.36818	1729Z	gluconate 5-dehydrogenase [Rhodospirillum rubrum ATCC 11170]	gluconate 5-dehydrogenase
Rru_A2439	2836447	2837263	362	122.177	42	61.9406	8.61905	1.97249	4.07546	177TN	hypothetical protein Rru_A2439 [Rhodospirillum rubrum ATCC 11170]	Mammalian cell entry related domain protein
Rru_A2954	3402561	3403449	159	49.3174	24	32.528	6.625	1.51615	5.82905	16PEX	glycyl-tRNA synthetase subunit alpha [Rhodospirillum rubrum ATCC 11170]	glycyl-tRNA synthetase alpha subunit
Rru_A1632	1923093	1924791	208	33.7578	61	43.2598	3.40984	0.78035	8.01885	16QAV	monovalent cation/H+ antiporter subunit D [Rhodospirillum rubrum ATCC 11170]	monovalent cation H antiporter subunit D
Rru_A3167	3659492	3660596	104	25.9523	54	58.8816	1.92593	0.440754	8.16275	172IV	binding-protein dependent transport system inner membrane protein [Rhodospirillum rubrum ATCC 11170]	binding-protein-dependent transport systems inner membrane component
Rru_A3197	3684707	3685028	170	145.579	68	254.449	2.5	0.572134	12.2917	17GSD	HicB [Rhodospirillum rubrum ATCC 11170]	HicB family
Rru_A1038	1230812	1231844	54	14.4144	71	82.8144	0.760563	0.174057	12.5131	16RF2	patatin [Rhodospirillum rubrum ATCC 11170]	K07001 NTE family protein
Rru_A0657	779482	780094	18	8.09686	32	62.8981	0.5625	0.12873	13.5376	17CPT	lysine exporter protein LysE/YggA [Rhodospirillum rubrum ATCC 11170]	Exporter protein
Rru_A3270	3768587	3769358	143	51.0767	98	152.953	1.45918	0.333937	21.9101	16QEK	hydroxyacylglutathione hydrolase [Rhodospirillum rubrum ATCC 11170]	Thiolesterase that catalyzes the hydrolysis of S-D- lactoyl-glutathione to form glutathione and D-lactic acid (By similarity)
Rru_A3438	3960831	3961329	38	20.9985	34	82.0968	1.11765	0.255777	22.9245	17C3J	hypothetical protein Rru_A3438 [Rhodospirillum rubrum ATCC 11170]	P-loop hydrolase UPF0079
Rru_A2866	3300434	3301328	192	59.1538	63	84.8136	3.04762	0.697457	24.0624	16TP2	50S ribosomal protein L11P methyltransferase [Rhodospirillum rubrum ATCC 11170]	Methylates ribosomal protein L11 (By similarity)
Rru_A3320	3830051	3830924	272	85.8147	138	190.246	1.97101	0.451072	29.0536	16Q5A	pantothenate synthetase [Rhodospirillum rubrum ATCC 11170]	Catalyzes the condensation of pantoate with beta-alanine in an ATP-dependent reaction via a pantoyl-adenylate intermediate (By similarity)
Rru_A2466	2866350	2866791	153	95.4495	15	40.89	10.2	2.3343	32.3042	179XA	glyoxalase/bleomycin resistance protein/dioxygenase [Rhodospirillum rubrum ATCC 11170]	glyoxalase bleomycin resistance protein dioxygenase
Rru_A0689	814139	815519	322	64.2934	32	27.9193	10.0625	2.30283	33.6109	16PG7	cysteinyl-tRNA synthetase [Rhodospirillum rubrum ATCC 11170]	Cysteinyl-tRNA synthetase
Rru_A3696	4242743	4243493	69	25.3346	36	57.7578	1.91667	0.438635	42.132	16R0T	exodeoxyribonuclease III xth [Rhodospirillum rubrum ATCC 11170]	Exodeoxyribonuclease III
Rru_A1919	2223931	2224864	22	6.49502	10	12.9003	2.2	0.503478	48.7911	16TN9	binding-protein dependent transport system inner membrane protein [Rhodospirillum rubrum ATCC 11170]	binding-protein-dependent transport systems inner membrane component
Rru_A0264	327225	329025	519	79.4617	1139	762.005	0.455663	0.10428	66.7919	16R53	TPR repeat-containing protein [Rhodospirillum rubrum ATCC 11170]	TPR domain protein
Rru_A1963	2270084	2271386	69	14.6019	26	24.0424	2.65385	0.60734	95.0954	16PIP	adenylosuccinate lyase [Rhodospirillum rubrum ATCC 11170]	3-carboxy-cis-cis-muconate cycloisomerase
Rru_A1293	1526395	1528084	232	37.8535	64	45.629	3.625	0.829593	-4.95553		methyl-accepting chemotaxis sensory transducer [Rhodospirillum rubrum ATCC 11170]
Rru_A0010	10526	12029	208	38.1347	64	51.272	3.25	0.743772	-4.94048		RNA polymerase factor sigma-54 [Rhodospirillum rubrum ATCC 11170]
Rru_A0036	40490	40952	54	32.1601	26	67.6613	2.07692	0.47531	-4.93583		cytochrome C biogenesis protein CcmE [Rhodospirillum rubrum ATCC 11170]
Rru_A1384	1632652	1634506	99	14.7162	40	25.9815	2.475	0.566411	-4.90229		sensory histidine kinase AtoS [Rhodospirillum rubrum ATCC 11170]
Rru_A2322	2691895	2693497	232	39.9079	56	42.0923	4.14286	0.948105	-4.90195		CheW protein [Rhodospirillum rubrum ATCC 11170]
Rru_A2082	2410568	2411198	220	96.1386	46	87.8368	4.78261	1.09451	-4.82903		hemerythrin HHE cation binding region [Rhodospirillum rubrum ATCC 11170]
Rru_A0805	960585	961362	11	3.89868	20	30.9741	0.55	0.125869	-4.76449		conjugal transfer protein [Rhodospirillum rubrum ATCC 11170]
Rru_A0156	180432	181605	61	14.3274	112	114.947	0.544643	0.124644	-4.75975		secretion protein HlyD [Rhodospirillum rubrum ATCC 11170]
Rru_A0095	109006	110125	253	62.2884	122	131.247	2.07377	0.474589	-4.71226		ABC transporter protein [Rhodospirillum rubrum ATCC 11170]
Rru_A3108	3578641	3579628	59	16.4664	28	34.1467	2.10714	0.482225	-4.70213		NAD-dependent epimerase/dehydratase [Rhodospirillum rubrum ATCC 11170]
Rru_A0823	978772	979678	409	124.343	60	79.7062	6.81667	1.56002	-4.69362		cupin region [Rhodospirillum rubrum ATCC 11170]
Rru_A1908	2211931	2213491	418	73.8376	3127	2413.64	0.133674	0.0305918	-4.69148		response regulator receiver modulated diguanylate cyclase [Rhodospirillum rubrum ATCC 11170]
Rru_A2796	3229704	3231861	380	48.5553	187	104.409	2.03209	0.465049	-4.67175		heavy metal translocatin P-type ATPase [Rhodospirillum rubrum ATCC 11170]
Rru_A3561	4102465	4104205	74	11.7203	59	40.8321	1.25424	0.287036	-4.65539		ABC transporter transmembrane region [Rhodospirillum rubrum ATCC 11170]
Rru_A0545	640863	642519	1811	301.37	217	157.792	8.34562	1.90992	-4.65352		flagellar MS-ring protein [Rhodospirillum rubrum ATCC 11170]
Rru_A0427	499591	500362	39	13.93	23	35.897	1.69565	0.388055	-4.6369		short-chain dehydrogenase/reductase sDR [Rhodospirillum rubrum ATCC 11170]
Rru_A2942	3390262	3392080	149	22.587	30	19.8718	4.96667	1.13664	-4.62025		ABC transporter transmembrane region [Rhodospirillum rubrum ATCC 11170]
Rru_A2130	2473202	2473811	448	202.513	212	418.749	2.11321	0.483614	-4.6075		lysine exporter protein LysE/YggA [Rhodospirillum rubrum ATCC 11170]
Rru_A2999	3453397	3454195	39	13.4593	23	34.684	1.69565	0.388055	-4.60022		radical SAM family protein [Rhodospirillum rubrum ATCC 11170]
Rru_A0888	1065420	1066032	428	192.525	573	1126.27	0.746946	0.17094	-4.57009		TetR family transcriptional regulator [Rhodospirillum rubrum ATCC 11170]
Rru_A1721	2014296	2014854	249	122.826	25	53.886	9.96	2.27937	-4.56678		isochorismatase hydrolase [Rhodospirillum rubrum ATCC 11170]
Rru_A0327	398581	400444	124	18.3434	77	49.7729	1.61039	0.368542	-4.54864		signal transduction histidine kinase [Rhodospirillum rubrum ATCC 11170]
Rru_A2836	3268272	3269052	73	25.7737	6	9.25653	12.1667	2.78438	-4.53484		hypothetical protein Rru_A2836 [Rhodospirillum rubrum ATCC 11170]
Rru_A0910	1085135	1085987	17	5.49546	22	31.0758	0.772727	0.17684	-4.52992		ethanolamine utilization protein eutJ [Rhodospirillum rubrum ATCC 11170]
Rru_A2522	2937428	2938040	123	55.3285	27	53.0703	4.55556	1.04255	-4.40985		hypothetical protein Rru_A2522 [Rhodospirillum rubrum ATCC 11170]
Rru_A3283	3780096	3780573	2070	1194.12	444	1119.19	4.66216	1.06695	-4.39516		phasin [Rhodospirillum rubrum ATCC 11170]
Rru_A3096	3563052	3564372	97	20.2476	317	289.138	0.305994	0.0700275	-4.35412		glycosyl transferase, group 1 [Rhodospirillum rubrum ATCC 11170]
Rru_A2910	3353607	3354561	199	57.4585	699	881.905	0.284692	0.0651527	-4.35075		hypothetical protein Rru_A2910 [Rhodospirillum rubrum ATCC 11170]
Rru_A0037	41072	41228	34	59.715	6	46.0468	5.66667	1.29683	-4.33963		Heme exporter protein D (CcmD) [Rhodospirillum rubrum ATCC 11170]
Rru_A0319	388810	389476	53	21.9106	27	48.7737	1.96296	0.44923	-4.33448		NADH-ubiquinone oxidoreductase, chain 4L [Rhodospirillum rubrum ATCC 11170]
Rru_A1739	2031005	2031200	228	320.762	96	590.151	2.375	0.543525	-4.25153		hypothetical protein Rru_A1739 [Rhodospirillum rubrum ATCC 11170]
Rru_A0191	233320	233728	5	3.37094	64	188.541	0.078125	0.0178791	-4.23988		aspartate 1-decarboxylase-like [Rhodospirillum rubrum ATCC 11170]
Rru_A2816	3247916	3248495	66	31.3776	15	31.161	4.4	1.00695	-4.19579		TetR family transcriptional regulator [Rhodospirillum rubrum ATCC 11170]
Rru_A2484	2886793	2888485	349	56.8425	113	80.421	3.0885	0.706812	-4.16174		chemotaxis sensory transducer [Rhodospirillum rubrum ATCC 11170]
Rru_A0108	126965	127592	19	8.34254	4	7.67447	4.75	1.08705	-4.15975		peptidase A24A, prepilin type IV [Rhodospirillum rubrum ATCC 11170]
Rru_A1062	1254840	1255206	63	47.3346	74	242.948	0.851351	0.194834	-4.15556		PilT protein-like [Rhodospirillum rubrum ATCC 11170]
Rru_A3552	4092188	4092326	177	351.126	87	754.141	2.03448	0.465597	-4.10048		hypothetical protein Rru_A3552 [Rhodospirillum rubrum ATCC 11170]
Rru_A0544	639783	640803	965	260.619	151	178.197	6.39073	1.46253	-4.0945		flagellar motor switch protein G [Rhodospirillum rubrum ATCC 11170]
Rru_A1781	2073212	2073587	560	410.681	1362	4364.53	0.41116	0.0940951	-3.97484		HesB/YadR/YfhF [Rhodospirillum rubrum ATCC 11170]
Rru_A2141	2484772	2485735	124	35.469	24	29.9973	5.16667	1.18241	-3.96833		hypothetical protein Rru_A2141 [Rhodospirillum rubrum ATCC 11170]
Rru_A3003	3459991	3460642	608	257.135	59	109.032	10.3051	2.35834	-3.89891		GntR family transcriptional regulator [Rhodospirillum rubrum ATCC 11170]
Rru_A1968	2275852	2276281	72	46.1709	178	498.769	0.404494	0.0925697	-3.8958		transcription regulator [Rhodospirillum rubrum ATCC 11170]
Rru_A1199	1416698	1417574	64	20.1226	16	21.9821	4	0.915408	-3.88166		pyridoxal kinase [Rhodospirillum rubrum ATCC 11170]
Rru_A1792	2083506	2085249	69	10.9096	20	13.8176	3.45	0.789544	-3.85294		ABC transporter protein [Rhodospirillum rubrum ATCC 11170]
Rru_A3391	3908631	3909714	117	29.7619	26	28.8996	4.5	1.02984	-3.85041		diguanylate cyclase [Rhodospirillum rubrum ATCC 11170]
Rru_A0719	847990	848746	596	217.097	512	814.933	1.16406	0.266399	-3.83572		hypothetical protein Rru_A0719 [Rhodospirillum rubrum ATCC 11170]
Rru_A1296	1530159	1530816	38	15.9244	7	12.818	5.42857	1.24235	-3.76608		amino acid ABC transporter permease [Rhodospirillum rubrum ATCC 11170]
Rru_A0090	104816	105059	19	21.4718	47	232.09	0.404255	0.092515	-3.76337		prevent-host-death protein [Rhodospirillum rubrum ATCC 11170]
Rru_A1858	2156809	2157295	47	26.6117	138	341.427	0.34058	0.0779426	-3.7605		7,8-dihydro-6-hydroxymethylpterin-pyrophosphokinase [Rhodospirillum rubrum ATCC 11170]
Rru_A1153	1364647	1365022	47	34.4679	16	51.272	2.9375	0.672256	-3.75298		CRISPR-associated Cas2 family protein [Rhodospirillum rubrum ATCC 11170]
Rru_A0715	841764	842805	301	79.6532	73	84.4118	4.12329	0.943626	-3.74093		Mg2+ transporter protein, CorA-like [Rhodospirillum rubrum ATCC 11170]
Rru_A2774	3207632	3209822	735	92.5016	66	36.2952	11.1364	2.54859	-3.73552		chemotaxis sensory transducer [Rhodospirillum rubrum ATCC 11170]
Rru_A1659	1950755	1952378	254	43.1273	127	94.2249	2	0.457706	-3.68975		diguanylate phosphodiesterase [Rhodospirillum rubrum ATCC 11170]
Rru_A3238	3735356	3735599	97	109.619	17	83.9474	5.70588	1.30581	-3.68796		hypothetical protein Rru_A3238 [Rhodospirillum rubrum ATCC 11170]
Rru_A2187	2541461	2542799	157	32.3313	31	27.8952	5.06452	1.15903	-3.65238		serine/threonine protein kinase [Rhodospirillum rubrum ATCC 11170]
Rru_A0849	1011776	1012085	41	36.4692	10	38.8675	4.1	0.938295	-3.62081		hypothetical protein Rru_A0849 [Rhodospirillum rubrum ATCC 11170]
Rru_A1958	2266375	2267533	31	7.37535	26	27.0295	1.19231	0.272863	-3.59117		GMP reductase [Rhodospirillum rubrum ATCC 11170]
Rru_A3737	4286427	4287762	71	14.654	31	27.9578	2.29032	0.524147	-3.51186		KAP P-loop [Rhodospirillum rubrum ATCC 11170]
Rru_A2093	2420214	2420973	187	67.8473	56	88.7815	3.33929	0.764205	-3.49927		methyltransferase FkbM [Rhodospirillum rubrum ATCC 11170]
Rru_A2494	2900276	2901245	38	10.8023	16	19.8745	2.375	0.543526	-3.43336		glycosyl transferase family protein [Rhodospirillum rubrum ATCC 11170]
Rru_A1109	1303468	1305169	185	29.9721	33	23.3616	5.60606	1.28296	-3.38576		chemotaxis sensory transducer [Rhodospirillum rubrum ATCC 11170]
Rru_A1874	2171704	2172034	80	66.6448	7	25.4811	11.4286	2.61546	-3.37947		hypothetical protein Rru_A1874 [Rhodospirillum rubrum ATCC 11170]
Rru_A2802	3234735	3234984	15	16.5446	3	14.4587	5	1.14427	-3.36235		cytochrome c, class I [Rhodospirillum rubrum ATCC 11170]
Rru_A1841	2140356	2140842	1777	1006.15	192	475.029	9.25521	2.11808	-3.36204		flavin reductase-like, FMN-binding [Rhodospirillum rubrum ATCC 11170]
Rru_A2323	2693635	2694748	77	19.0594	15	16.2239	5.13333	1.17477	-3.35549		two component CheB methylesterase [Rhodospirillum rubrum ATCC 11170]
Rru_A2706	3129214	3130003	87	30.3666	36	54.9065	2.41667	0.55306	-3.35478		ankyrin [Rhodospirillum rubrum ATCC 11170]
Rru_A3477	4000910	4002128	73	16.5129	23	22.7338	3.17391	0.726359	-3.34734		major facilitator transporter [Rhodospirillum rubrum ATCC 11170]
Rru_A3091	3554584	3556897	184	21.926	86	44.7799	2.13953	0.489639	-3.30891		glycosyl transferase, group 1 [Rhodospirillum rubrum ATCC 11170]
Rru_A3658	4199095	4200256	38	9.01741	13	13.4799	2.92308	0.668952	-3.26894		glycosyl transferase, group 1 [Rhodospirillum rubrum ATCC 11170]
Rru_A0451	529179	529524	23	18.3297	3	10.447	7.66667	1.75454	-3.2616		hypothetical protein Rru_A0451 [Rhodospirillum rubrum ATCC 11170]
Rru_A1306	1540776	1541610	20	6.60462	16	23.0877	1.25	0.286067	-3.25874		short-chain dehydrogenase [Rhodospirillum rubrum ATCC 11170]
Rru_A1438	1701110	1701632	133	70.122	15	34.5571	8.86667	2.02916	-3.22765		sigma-24 (FecI) [Rhodospirillum rubrum ATCC 11170]
Rru_A3219	3712763	3713828	113	29.2298	102	115.29	1.10784	0.253533	-3.20439		twin-arginine translocation pathway signal [Rhodospirillum rubrum ATCC 11170]
Rru_A2861	3295121	3295700	65	30.9022	20	41.548	3.25	0.743771	-3.17049		hypothetical protein Rru_A2861 [Rhodospirillum rubrum ATCC 11170]
Rru_A2809	3240937	3242920	132	18.3458	66	40.0821	2	0.457706	-3.16733		iron permease FTR1 [Rhodospirillum rubrum ATCC 11170]
Rru_A3216	3708100	3711400	1716	143.343	156	56.9413	11	2.51738	-3.16134		hypothetical protein Rru_A3216 [Rhodospirillum rubrum ATCC 11170]
Rru_A2807	3238674	3240144	46	8.62283	18	14.7437	2.55556	0.584848	-3.11433		hypothetical protein Rru_A2807 [Rhodospirillum rubrum ATCC 11170]
Rru_A0059	66361	67372	329	89.6437	144	171.447	2.28472	0.522865	-3.11072		4-hydroxy-3-methylbut-2-enyl diphosphate reductase [Rhodospirillum rubrum ATCC 11170]
Rru_A2426	2826693	2827110	39	25.7272	22	63.4154	1.77273	0.405693	-3.06317		LrgA [Rhodospirillum rubrum ATCC 11170]
Rru_A3795	4345153	4345609	115	69.3883	19	50.094	6.05263	1.38516	-3.05097		BadM/Rrf2 family transcriptional regulator [Rhodospirillum rubrum ATCC 11170]
Rru_A2273	2632119	2632953	221	72.9811	17	24.5307	13	2.97509	-3.04519		nickel transporter ATP-binding protein NikE [Rhodospirillum rubrum ATCC 11170]
Rru_A2327	2696615	2699204	130	13.8404	30	13.9563	4.33333	0.991696	-3.02474		CheA Signal transduction histidine Kinases (STHK) [Rhodospirillum rubrum ATCC 11170]
Rru_A1382	1630892	1631549	6	2.51437	13	23.8049	0.461538	0.105624	-2.99311		butyryl-CoA:acetate CoA transferase [Rhodospirillum rubrum ATCC 11170]
Rru_A1992	2303015	2303435	120	78.5966	16	45.7916	7.5	1.7164	-2.90984		arsenate reductase [Rhodospirillum rubrum ATCC 11170]
Rru_A1660	1952388	1953435	97	25.522	118	135.665	0.822034	0.188125	-2.89878		peptidase M23B [Rhodospirillum rubrum ATCC 11170]
Rru_A0556	657103	657997	580	178.694	56	75.3899	10.3571	2.37026	-2.89021		formyltetrahydrofolate deformylase [Rhodospirillum rubrum ATCC 11170]
Rru_A3406	3922926	3923775	62	20.113	47	66.6234	1.31915	0.301891	-2.88783		carboxylesterase [Rhodospirillum rubrum ATCC 11170]
Rru_A3015	3472024	3473173	41	9.83084	22	23.0501	1.86364	0.426499	-2.8857		twin-arginine translocation pathway signal [Rhodospirillum rubrum ATCC 11170]
Rru_A0864	1030117	1031929	16	2.43347	31	20.6021	0.516129	0.118118	-2.88268		ABC transporter transmembrane region [Rhodospirillum rubrum ATCC 11170]
Rru_A2311	2674569	2675358	33	11.5184	7	10.6763	4.71429	1.07888	-2.85776		IclR family transcriptional regulator [Rhodospirillum rubrum ATCC 11170]
Rru_A2088	2416788	2417520	12	4.51421	13	21.3692	0.923077	0.211248	-2.85087		amino acid ABC transporter permease [Rhodospirillum rubrum ATCC 11170]
Rru_A1345	1584826	1585681	150	48.3194	12	16.891	12.5	2.86066	-2.84549		fructose-bisphosphate aldolase [Rhodospirillum rubrum ATCC 11170]
Rru_A3478	4002090	4003848	320	50.1636	38	26.0295	8.42105	1.92718	-2.8276		diguanylate cyclase [Rhodospirillum rubrum ATCC 11170]
Rru_A2806	3237383	3238673	49	10.4658	34	31.7322	1.44118	0.329816	-2.81328		hypothetical protein Rru_A2806 [Rhodospirillum rubrum ATCC 11170]
Rru_A2379	2770862	2771876	173	46.9986	186	220.798	0.930108	0.212858	-2.81105		rubrerythrin [Rhodospirillum rubrum ATCC 11170]
Rru_A1471	1737583	1738243	5	2.0858	11	20.0512	0.454545	0.104024	-2.77283		butyryl-CoA:acetate CoA transferase [Rhodospirillum rubrum ATCC 11170]
Rru_A1817	2113844	2116682	676	65.6577	163	69.1784	4.14724	0.949107	-2.77016		TPR repeat-containing protein [Rhodospirillum rubrum ATCC 11170]
Rru_A1809	2105981	2106527	61	30.7501	21	46.2573	2.90476	0.664762	-2.75997		sigma-24 (FecI) [Rhodospirillum rubrum ATCC 11170]
Rru_A0439	516350	517445	175	44.0283	18	19.7884	9.72222	2.22496	-2.75626		extracellular solute-binding protein [Rhodospirillum rubrum ATCC 11170]
Rru_A2120	2461857	2462910	1524	398.702	2577	2945.93	0.591385	0.13534	-2.74366		acyl transferase region [Rhodospirillum rubrum ATCC 11170]
Rru_A2858	3290934	3291804	9937	3145.88	1204	1665.55	8.25332	1.88879	-2.74322		flagellin-like [Rhodospirillum rubrum ATCC 11170]
Rru_A1554	1833838	1835326	159	29.4447	55	44.5057	2.89091	0.661594	-2.72526		methyl-accepting chemotaxis sensory transducer [Rhodospirillum rubrum ATCC 11170]
Rru_A2451	2849229	2850093	82	26.1398	13	18.1082	6.30769	1.44353	-2.71666		diguanylate cyclase [Rhodospirillum rubrum ATCC 11170]
Rru_A2020	2333012	2333294	407	396.563	54	229.909	7.53704	1.72487	-2.687		plasmid maintenance system killer [Rhodospirillum rubrum ATCC 11170]
Rru_A0841	1001351	1002242	10	3.09129	92	124.271	0.108696	0.0248754	-2.67892		AraC family transcriptional regulator [Rhodospirillum rubrum ATCC 11170]
Rru_A2749	3181676	3182906	68	15.2319	10	9.78791	6.8	1.5562	-2.6775		hypothetical protein Rru_A2749 [Rhodospirillum rubrum ATCC 11170]
Rru_A3433	3951787	3952102	1453	1267.89	586	2234.39	2.47952	0.567443	-2.66361		thioredoxin [Rhodospirillum rubrum ATCC 11170]
Rru_A3680	4227900	4228893	345	95.7056	82	99.3975	4.20732	0.962857	-2.65637		integral membrane protein TerC [Rhodospirillum rubrum ATCC 11170]
Rru_A0243	301474	302839	127	25.6364	13	11.4668	9.76923	2.23571	-2.64573		tRNA/rRNA cytosine-C5-methylase [Rhodospirillum rubrum ATCC 11170]
Rru_A0814	969911	970436	121	63.4314	61	139.731	1.98361	0.453954	-2.6313		hypothetical protein Rru_A0814 [Rhodospirillum rubrum ATCC 11170]
Rru_A0706	834144	835077	147	43.3985	15	19.3505	9.8	2.24276	-2.62073		RarD protein [Rhodospirillum rubrum ATCC 11170]
Rru_A0256	317738	318245	31	16.8268	13	30.8338	2.38462	0.545726	-2.61606		GCN5-related N-acetyltransferase [Rhodospirillum rubrum ATCC 11170]
Rru_A0461	540747	541641	79	24.3393	53	71.3511	1.49057	0.34112	-2.57657		LysR family transcriptional regulator [Rhodospirillum rubrum ATCC 11170]
Rru_A1148	1355393	1357784	207	23.8624	59	29.7193	3.50847	0.802926	-2.56458		hypothetical protein Rru_A1148 [Rhodospirillum rubrum ATCC 11170]
Rru_A0110	129365	130115	19	6.97619	4	6.41753	4.75	1.08705	-2.55755		hypothetical protein Rru_A0110 [Rhodospirillum rubrum ATCC 11170]
Rru_A1426	1685636	1686209	26	12.4901	6	12.5947	4.33333	0.991695	-2.53807		4Fe-4S ferredoxin, iron-sulfur binding [Rhodospirillum rubrum ATCC 11170]
Rru_A2944	3393357	3394317	316	90.6709	39	48.8978	8.10256	1.85429	-2.53249		ArgK protein [Rhodospirillum rubrum ATCC 11170]
Rru_A1470	1737228	1737510	5	4.87178	6	25.5454	0.833333	0.190711	-2.5257		hypothetical protein Rru_A1470 [Rhodospirillum rubrum ATCC 11170]
Rru_A2568	2987873	2988215	311	250.018	564	1981.22	0.551418	0.126194	-2.4627		HesB/YadR/YfhF [Rhodospirillum rubrum ATCC 11170]
Rru_A2278	2637633	2638983	902	184.101	335	298.77	2.69254	0.616196	-2.46028		transposase IS66 [Rhodospirillum rubrum ATCC 11170]
Rru_A0127	147762	148611	254	82.3985	39	55.2833	6.51282	1.49048	-2.4412		ABC-2 transporter component [Rhodospirillum rubrum ATCC 11170]
Rru_A3020	3476555	3477002	99	60.9343	88	236.675	1.125	0.25746	-2.43963		hypothetical protein Rru_A3020 [Rhodospirillum rubrum ATCC 11170]
Rru_A1160	1376308	1377988	183	30.0184	20	14.3354	9.15	2.09401	-2.43549		chemotaxis sensory transducer [Rhodospirillum rubrum ATCC 11170]
Rru_A0555	656545	656884	150	121.651	18	63.7884	8.33333	1.9071	-2.43291		nitrogen regulatory protein P-II [Rhodospirillum rubrum ATCC 11170]
Rru_A0462	541667	543248	827	144.146	560	426.51	1.47679	0.337966	-2.43023		aldehyde dehydrogenase [Rhodospirillum rubrum ATCC 11170]
Rru_A3262	3758821	3761884	780	70.1957	145	57.02	5.37931	1.23107	-2.41631		hypothetical protein Rru_A3262 [Rhodospirillum rubrum ATCC 11170]
Rru_A3212	3702359	3703130	189	67.507	24	37.4578	7.875	1.80221	-2.40774		hypothetical protein Rru_A3212 [Rhodospirillum rubrum ATCC 11170]
Rru_A1423	1683088	1683589	6	3.29573	46	110.408	0.130435	0.0298505	-2.40608		4Fe-4S ferredoxin, iron-sulfur binding [Rhodospirillum rubrum ATCC 11170]
Rru_A1115	1310194	1311133	117	34.3212	37	47.4266	3.16216	0.72367	-2.40298		XRE family transcriptional regulator [Rhodospirillum rubrum ATCC 11170]
Rru_A0323	392137	392668	31	16.0677	4	9.05934	7.75	1.77361	-2.39046		4Fe-4S ferredoxin, iron-sulfur binding [Rhodospirillum rubrum ATCC 11170]
Rru_A0178	211267	211576	14	12.4529	5	19.4337	2.8	0.640789	-2.34628		CRISPR-associated Cas2 family protein [Rhodospirillum rubrum ATCC 11170]
Rru_A0251	312443	313373	31	9.18156	13	16.8245	2.38462	0.545726	-2.34525		AraC family transcriptional regulator [Rhodospirillum rubrum ATCC 11170]
Rru_A0806	961365	961635	2	2.035	13	57.7992	0.153846	0.0352081	-2.30558		conjugal transfer protein [Rhodospirillum rubrum ATCC 11170]
Rru_A2350	2728598	2729564	147	41.9175	357	444.826	0.411765	0.0942335	-2.2898		ubiquinone/menaquinone biosynthesis methylase-like protein [Rhodospirillum rubrum ATCC 11170]
Rru_A0039	42141	42810	118	48.5637	10	17.9835	11.8	2.70046	-2.28901		cytochrome C biogenesis protein CcmB [Rhodospirillum rubrum ATCC 11170]
Rru_A1734	2028393	2028663	212	215.71	98	435.717	2.16327	0.495069	-2.283		hypothetical protein Rru_A1734 [Rhodospirillum rubrum ATCC 11170]
Rru_A2805	3236215	3237397	46	10.722	27	27.4996	1.7037	0.389897	-2.27866		hypothetical protein Rru_A2805 [Rhodospirillum rubrum ATCC 11170]
Rru_A2348	2722264	2727778	659	32.9492	139	30.3681	4.74101	1.08499	-2.27038		glycosyl transferase [Rhodospirillum rubrum ATCC 11170]
Rru_A3106	3576691	3577141	114	69.7	13	34.7308	8.76923	2.00686	-2.26431		hypothetical protein Rru_A3106 [Rhodospirillum rubrum ATCC 11170]
Rru_A3486	4011826	4012207	111	80.1243	24	75.7	4.625	1.05845	-2.25674		hypothetical protein Rru_A3486 [Rhodospirillum rubrum ATCC 11170]
Rru_A0919	1093226	1094297	204	52.4735	39	43.8347	5.23077	1.19708	-2.24596		two component AraC family transcriptional regulator [Rhodospirillum rubrum ATCC 11170]
Rru_A0977	1162991	1163294	106	96.1472	301	1193	0.352159	0.0805928	-2.24536		hypothetical protein Rru_A0977 [Rhodospirillum rubrum ATCC 11170]
Rru_A2380	2772009	2773221	73	16.5946	16	15.8931	4.5625	1.04414	-2.24402		major facilitator transporter [Rhodospirillum rubrum ATCC 11170]
Rru_A1304	1538780	1540451	63	10.3898	28	20.1776	2.25	0.514918	-2.19819		urocanate hydratase [Rhodospirillum rubrum ATCC 11170]
Rru_A3410	3927541	3927928	365	259.397	167	518.6	2.18563	0.500187	-2.18015		hypothetical protein Rru_A3410 [Rhodospirillum rubrum ATCC 11170]
Rru_A3510	4038599	4039424	139	46.4023	99	144.412	1.40404	0.321319	-2.16746		ABC transporter protein [Rhodospirillum rubrum ATCC 11170]
Rru_A1429	1689006	1689207	24	32.7615	3	17.8944	8	1.83082	-2.13087		hypothetical protein Rru_A1429 [Rhodospirillum rubrum ATCC 11170]
Rru_A3622	4160796	4162839	244	32.9165	1183	697.352	0.206255	0.0472021	-2.11467		hypothetical protein Rru_A3622 [Rhodospirillum rubrum ATCC 11170]
Rru_A0573	680032	680683	74	31.296	7	12.936	10.5714	2.41929	-2.09633		hypothetical protein Rru_A0573 [Rhodospirillum rubrum ATCC 11170]
Rru_A2388	2779472	2780363	7	2.1639	9	12.157	0.777778	0.177996	-2.08235		ABC transporter [Rhodospirillum rubrum ATCC 11170]
Rru_A3307	3805868	3806813	111	32.3546	16	20.3787	6.9375	1.58767	-2.04853		inner-membrane translocator [Rhodospirillum rubrum ATCC 11170]
Rru_A0367	441763	442495	343	129.031	242	397.795	1.41736	0.324366	-2.04699		NUDIX hydrolase [Rhodospirillum rubrum ATCC 11170]
Rru_A1145	1352016	1352868	39	12.6072	18	25.4256	2.16667	0.495847	-2.04614		pyridoxal kinase [Rhodospirillum rubrum ATCC 11170]
Rru_A1994	2303911	2304319	330	222.482	67	197.378	4.92537	1.12719	-2.02696		MerR family transcriptional regulator [Rhodospirillum rubrum ATCC 11170]
Rru_A2339	2710556	2712305	35	5.51486	20	13.7702	1.75	0.400492	-2.02674		ABC transporter protein [Rhodospirillum rubrum ATCC 11170]
Rru_A0581	690001	691318	213	44.5624	33	30.168	6.45455	1.47714	-2.0143		three-deoxy-D-manno-octulosonic-acid transferase-like [Rhodospirillum rubrum ATCC 11170]
Rru_A3674	4222247	4222409	43	72.742	34	251.327	1.26471	0.289432	-2.00939		hypothetical protein Rru_A3674 [Rhodospirillum rubrum ATCC 11170]
Rru_A3540	4073210	4073651	284	177.174	211	575.186	1.34597	0.308029	-1.99577		hypothetical protein Rru_A3540 [Rhodospirillum rubrum ATCC 11170]
Rru_A2790	3225308	3225821	59	31.6514	22	51.5712	2.68182	0.613742	-1.97174		MarR family transcriptional regulator [Rhodospirillum rubrum ATCC 11170]
Rru_A3008	3465532	3465844	232	204.385	148	569.725	1.56757	0.358743	-1.95387		hypothetical protein Rru_A3008 [Rhodospirillum rubrum ATCC 11170]
Rru_A2723	3149132	3149636	69	37.6758	17	40.5607	4.05882	0.928875	-1.95054		rubrerythrin [Rhodospirillum rubrum ATCC 11170]
Rru_A3150	3635170	3635893	65	24.7559	21	34.9485	3.09524	0.708354	-1.94697		ABC transporter protein [Rhodospirillum rubrum ATCC 11170]
Rru_A2736	3163849	3166456	187	19.7714	38	17.5559	4.92105	1.1262	-1.94166		hypothetical protein Rru_A2736 [Rhodospirillum rubrum ATCC 11170]
Rru_A1648	1940049	1940394	54	43.035	67	233.317	0.80597	0.184449	-1.93572		helix-turn-helix protein, CopG [Rhodospirillum rubrum ATCC 11170]
Rru_A0112	130698	131421	13	4.95119	71	118.159	0.183099	0.0419028	-1.92168		hypothetical protein Rru_A0112 [Rhodospirillum rubrum ATCC 11170]
Rru_A3665	4210751	4212455	94	15.2023	127	89.7485	0.740157	0.169388	-1.91775		chemotaxis sensory transducer [Rhodospirillum rubrum ATCC 11170]
Rru_A2368	2759873	2760743	66	20.8944	40	55.3337	1.65	0.377607	-1.90017		transcriptional regulator [Rhodospirillum rubrum ATCC 11170]
Rru_A0677	800256	800802	107	53.9387	30	66.0818	3.56667	0.816241	-1.88081		hypothetical protein Rru_A0677 [Rhodospirillum rubrum ATCC 11170]
Rru_A1584	1867325	1868996	270	44.5279	45	32.4283	6	1.37312	-1.86968		chemotaxis sensory transducer [Rhodospirillum rubrum ATCC 11170]
Rru_A2352	2737732	2738110	3323	2417.66	799	2540.13	4.15895	0.951786	-1.85009		hypothetical protein Rru_A2352 [Rhodospirillum rubrum ATCC 11170]
Rru_A0992	1180229	1180565	165	135.008	17	60.7809	9.70588	2.22122	-1.84882		hypothetical protein Rru_A0992 [Rhodospirillum rubrum ATCC 11170]
Rru_A3749	4297399	4298584	214	49.7546	50	50.7965	4.28	0.979489	-1.83958		hypothetical protein Rru_A3749 [Rhodospirillum rubrum ATCC 11170]
Rru_A2076	2403935	2405621	257	42.0071	28	19.9982	9.17857	2.10054	-1.81262		chemotaxis sensory transducer [Rhodospirillum rubrum ATCC 11170]
Rru_A0842	1002440	1002698	3	3.19393	2	9.30418	1.5	0.343279	-1.80521		hypothetical protein Rru_A0842 [Rhodospirillum rubrum ATCC 11170]
Rru_A2401	2796031	2796979	32	9.29797	15	19.0447	2.13333	0.488218	-1.80215		LysR family transcriptional regulator [Rhodospirillum rubrum ATCC 11170]
Rru_A0340	411274	413932	46	4.77028	81	36.7041	0.567901	0.129966	-1.79873		CRISPR-associated helicase Cas3 family protein [Rhodospirillum rubrum ATCC 11170]
Rru_A2362	2752995	2753478	609	346.958	1721	4284.34	0.353864	0.0809828	-1.75687		protein-methionine-S-oxide reductase [Rhodospirillum rubrum ATCC 11170]
Rru_A2326	2696220	2696619	4	2.75743	7	21.0856	0.571429	0.130773	-1.75632		response regulator receiver domain-containing protein [Rhodospirillum rubrum ATCC 11170]
Rru_A3342	3854286	3855165	51	15.9806	47	64.3522	1.08511	0.24833	-1.74204		dihydrodipicolinate synthase [Rhodospirillum rubrum ATCC 11170]
Rru_A1863	2160404	2160992	624	292.128	1675	3426.48	0.372537	0.085256	-1.74141		glutathione peroxidase [Rhodospirillum rubrum ATCC 11170]
Rru_A1151	1360986	1362612	373	63.2158	69	51.0987	5.4058	1.23713	-1.7146		hypothetical protein Rru_A1151 [Rhodospirillum rubrum ATCC 11170]
Rru_A3093	3558398	3559922	80	14.4652	31	24.4929	2.58065	0.590587	-1.69345		O-antigen and teichoic acid-like export protein [Rhodospirillum rubrum ATCC 11170]
Rru_A2124	2465828	2466851	37	9.96337	41	48.2427	0.902439	0.206526	-1.69323		glycosyl transferase family protein [Rhodospirillum rubrum ATCC 11170]
Rru_A1054	1247553	1248885	44	9.10179	386	348.903	0.11399	0.0260869	-1.67169		hypothetical protein Rru_A1054 [Rhodospirillum rubrum ATCC 11170]
Rru_A1603	1889913	1890621	45	17.5013	30	50.9827	1.5	0.343279	-1.66892		PhoH-like protein [Rhodospirillum rubrum ATCC 11170]
Rru_A0258	319388	320447	129	33.5574	19	21.5971	6.78947	1.55379	-1.66767		peptidase M48, Ste24p [Rhodospirillum rubrum ATCC 11170]
Rru_A2231	2590453	2591221	415	148.808	38	59.5395	10.9211	2.49932	-1.66755		glycosyl transferase family protein [Rhodospirillum rubrum ATCC 11170]
Rru_A2105	2439741	2440680	230	67.469	41	52.5538	5.60976	1.28381	-1.66715		inner-membrane translocator [Rhodospirillum rubrum ATCC 11170]
Rru_A0133	156026	157061	25	6.65403	29	33.7277	0.862069	0.197287	-1.65637		glycosyl transferase, group 1 [Rhodospirillum rubrum ATCC 11170]
Rru_A3082	3547483	3547765	171	166.615	217	923.892	0.788018	0.18034	-1.63459		transcriptional regulator [Rhodospirillum rubrum ATCC 11170]
Rru_A0894	1070303	1070882	4429	2105.63	8518	17695.3	0.519958	0.118994	-1.6287		stress protein [Rhodospirillum rubrum ATCC 11170]
Rru_A1671	1961363	1962509	37	8.89493	19	19.959	1.94737	0.44566	-1.62564		hypothetical protein Rru_A1671 [Rhodospirillum rubrum ATCC 11170]
Rru_A3483	4007436	4009071	19	3.20239	36	26.5135	0.527778	0.120783	-1.62363		major facilitator transporter [Rhodospirillum rubrum ATCC 11170]
Rru_A0874	1045185	1045488	2	1.8141	10	39.6346	0.2	0.0457706	-1.58442		hypothetical protein Rru_A0874 [Rhodospirillum rubrum ATCC 11170]
Rru_A0564	667040	668165	153	37.4677	103	110.217	1.48544	0.339945	-1.58402		hypothetical protein Rru_A0564 [Rhodospirillum rubrum ATCC 11170]
Rru_A2906	3350494	3351001	8	4.34241	20	47.4367	0.4	0.0915411	-1.58394		AsnC family transcriptional regulator [Rhodospirillum rubrum ATCC 11170]
Rru_A0130	151453	152929	28	5.22735	70	57.1039	0.4	0.091541	-1.57775		chemotaxis sensory transducer [Rhodospirillum rubrum ATCC 11170]
Rru_A1343	1582245	1583757	87	15.8557	27	21.5017	3.22222	0.737416	-1.57703		hypothetical protein Rru_A1343 [Rhodospirillum rubrum ATCC 11170]
Rru_A1397	1650168	1650504	6	4.90937	25	89.3837	0.24	0.0549247	-1.56862		sulfate transporter/antisigma-factor antagonist sTAs [Rhodospirillum rubrum ATCC 11170]
Rru_A2637	3065037	3067479	507	57.2254	148	72.9939	3.42568	0.783975	-1.55626		hypothetical protein Rru_A2637 [Rhodospirillum rubrum ATCC 11170]
Rru_A2150	2499014	2499413	178	122.706	49	147.599	3.63265	0.831347	-1.553		hypothetical protein Rru_A2150 [Rhodospirillum rubrum ATCC 11170]
Rru_A2598	3019501	3020689	13	3.01485	12	12.1604	1.08333	0.247924	-1.55296		hypothetical protein Rru_A2598 [Rhodospirillum rubrum ATCC 11170]
Rru_A2166	2514790	2516128	686	141.269	147	132.277	4.66667	1.06798	-1.53601		hypothetical protein Rru_A2166 [Rhodospirillum rubrum ATCC 11170]
Rru_A2333	2701813	2703199	38	7.5546	15	13.0306	2.53333	0.579758	-1.53321		chemotaxis sensory transducer [Rhodospirillum rubrum ATCC 11170]
Rru_A0900	1075136	1075901	57	20.5187	21	33.0323	2.71429	0.621171	-1.51396		hypothetical protein Rru_A0900 [Rhodospirillum rubrum ATCC 11170]
Rru_A2454	2852858	2853830	107	30.3232	21	26.0049	5.09524	1.16606	-1.50973		hypothetical protein Rru_A2454 [Rhodospirillum rubrum ATCC 11170]
Rru_A0472	554068	554623	53	26.2848	9	19.5036	5.88889	1.34769	-1.50258		hypothetical protein Rru_A0472 [Rhodospirillum rubrum ATCC 11170]
Rru_A0158	183310	184996	481	78.6202	72	51.424	6.68056	1.52886	-1.4893		methyl-accepting chemotaxis sensory transducer [Rhodospirillum rubrum ATCC 11170]
Rru_A3037	3497480	3499187	80	12.9154	48	33.8611	1.66667	0.381423	-1.48398		chemotaxis sensory transducer [Rhodospirillum rubrum ATCC 11170]
Rru_A0916	1089776	1090697	17	5.0842	18	23.5228	0.944444	0.216139	-1.48372		pyruvate-formate lyase-activating enzyme [Rhodospirillum rubrum ATCC 11170]
Rru_A2607	3032780	3033320	947	482.678	946	2106.89	1.00106	0.229095	-1.48208		hypothetical protein Rru_A2607 [Rhodospirillum rubrum ATCC 11170]
Rru_A1278	1504757	1505591	34	11.2279	37	53.3904	0.918919	0.210298	-1.47762		sulfotransferase [Rhodospirillum rubrum ATCC 11170]
Rru_A1421	1681666	1682638	10	2.83395	34	42.1031	0.294118	0.0673098	-1.4693		membrane bound hydrogenase subunit mbhM [Rhodospirillum rubrum ATCC 11170]
Rru_A1523	1793707	1794496	6	2.09425	25	38.1295	0.24	0.0549247	-1.46402		hemerythrin [Rhodospirillum rubrum ATCC 11170]
Rru_A0777	928694	930143	14	2.66235	17	14.1263	0.823529	0.188468	-1.45263		D-lactate dehydrogenase [Rhodospirillum rubrum ATCC 11170]
Rru_A2593	3013147	3014857	152	24.4962	58	40.8438	2.62069	0.599753	-1.44483		diguanylate cyclase [Rhodospirillum rubrum ATCC 11170]
Rru_A2241	2601569	2601875	25	22.4546	8	31.3978	3.125	0.715165	-1.42732		hypothetical protein Rru_A2241 [Rhodospirillum rubrum ATCC 11170]
Rru_A3005	3462240	3462564	2	1.69688	5	18.5368	0.4	0.0915412	-1.42044		rubredoxin-type Fe(Cys)4 protein [Rhodospirillum rubrum ATCC 11170]
Rru_A1737	2030228	2030507	82	80.7533	26	111.883	3.15385	0.721766	-1.41357		hypothetical protein Rru_A1737 [Rhodospirillum rubrum ATCC 11170]
Rru_A1065	1256070	1256376	33	29.6401	24	94.1935	1.375	0.314672	-1.41219		plasmid maintenance system antidote protein [Rhodospirillum rubrum ATCC 11170]
Rru_A2761	3193349	3194507	16	3.80663	33	34.3067	0.484848	0.110959	-1.40963		acyltransferase 3 [Rhodospirillum rubrum ATCC 11170]
Rru_A2566	2986365	2986620	95	102.326	19	89.4256	5	1.14426	-1.40266		hypothetical protein Rru_A2566 [Rhodospirillum rubrum ATCC 11170]
Rru_A2180	2531865	2532765	130	39.7853	19	25.4084	6.84211	1.56583	-1.39944		peptidase S33, tricorn interacting factor 1 [Rhodospirillum rubrum ATCC 11170]
Rru_A2579	3000931	3001258	5	4.2034	3	11.0204	1.66667	0.38142	-1.39831		hypothetical protein Rru_A2579 [Rhodospirillum rubrum ATCC 11170]
Rru_A1455	1718522	1719083	124	60.8401	31	66.462	4	0.915412	-1.38885		phage tail Collar [Rhodospirillum rubrum ATCC 11170]
Rru_A1663	1954957	1955566	487	220.142	3376	6668.39	0.144254	0.0330128	-1.38675		ubiquinol-cytochrome C chaperone [Rhodospirillum rubrum ATCC 11170]
Rru_A3432	3950092	3951616	102	18.4431	33	26.0731	3.09091	0.707361	-1.38324		hypothetical protein Rru_A3432 [Rhodospirillum rubrum ATCC 11170]
Rru_A0509	603320	603644	268	227.382	560	2076.12	0.478571	0.109523	-1.37551		hypothetical protein Rru_A0509 [Rhodospirillum rubrum ATCC 11170]
Rru_A0986	1173889	1174483	200	92.6867	19	38.4755	10.5263	2.40898	-1.35613		hypothetical protein Rru_A0986 [Rhodospirillum rubrum ATCC 11170]
Rru_A1340	1577908	1578913	347	95.1121	32	38.3266	10.8438	2.48162	-1.35594		Glycerone kinase [Rhodospirillum rubrum ATCC 11170]
Rru_A3750	4298577	4299216	63	27.1434	17	32.0049	3.70588	0.848101	-1.35424		hypothetical protein Rru_A3750 [Rhodospirillum rubrum ATCC 11170]
Rru_A0457	536857	537154	108	99.9337	33	133.428	3.27273	0.748971	-1.35258		hypothetical protein Rru_A0457 [Rhodospirillum rubrum ATCC 11170]
Rru_A2881	3320744	3322115	105	21.1028	30	26.346	3.5	0.800987	-1.35021		virulence protein [Rhodospirillum rubrum ATCC 11170]
Rru_A2643	3072849	3074097	58	12.8047	32	30.8699	1.8125	0.414796	-1.34711		glycerophosphoryl diester phosphodiesterase [Rhodospirillum rubrum ATCC 11170]
Rru_A2921	3363547	3364717	193	45.447	23	23.6657	8.3913	1.92037	-1.34151		TPR repeat-containing protein [Rhodospirillum rubrum ATCC 11170]
Rru_A1477	1742972	1743713	105	39.0202	23	37.3484	4.56522	1.04476	-1.33745		hypothetical protein Rru_A1477 [Rhodospirillum rubrum ATCC 11170]
Rru_A0190	230820	232953	70	9.04499	92	51.9447	0.76087	0.174127	-1.32247		TonB-dependent receptor [Rhodospirillum rubrum ATCC 11170]
Rru_A0882	1054853	1056632	34	5.267	38	25.7224	0.894737	0.204763	-1.32019		ABC transporter transmembrane region [Rhodospirillum rubrum ATCC 11170]
Rru_A2741	3173078	3174146	38	9.8019	63	71.0086	0.603175	0.138038	-1.31411		polysaccharide biosynthesis protein CapD [Rhodospirillum rubrum ATCC 11170]
Rru_A3092	3556911	3558387	143	26.6968	79	64.4458	1.81013	0.414252	-1.30363		parallel beta-helix repeat-containing protein [Rhodospirillum rubrum ATCC 11170]
Rru_A1113	1308172	1308628	46	27.7553	4	10.5461	11.5	2.63181	-1.29859		Mov34/MPN/PAD-1 [Rhodospirillum rubrum ATCC 11170]
Rru_A3735	4285411	4285876	61	36.0951	452	1168.69	0.134956	0.0308851	-1.29807		hypothetical protein Rru_A3735 [Rhodospirillum rubrum ATCC 11170]
Rru_A1049	1242250	1243084	217	71.6601	26	37.5176	8.34615	1.91004	-1.29623		GGDEF family protein [Rhodospirillum rubrum ATCC 11170]
Rru_A1123	1324575	1325091	191	101.87	24	55.9331	7.95833	1.82128	-1.27801		ala-tRNA(Pro) hydrolase [Rhodospirillum rubrum ATCC 11170]
Rru_A0862	1027506	1028394	31	9.61533	33	44.726	0.939394	0.214983	-1.25804		AraC family transcriptional regulator [Rhodospirillum rubrum ATCC 11170]
Rru_A2264	2624948	2625239	483	456.109	46	189.812	10.5	2.40295	-1.25324		ferredoxin [Rhodospirillum rubrum ATCC 11170]
Rru_A0884	1057290	1058247	24	6.90797	8	10.0617	3	0.686561	-1.24923		FecR [Rhodospirillum rubrum ATCC 11170]
Rru_A2111	2449670	2450588	395	118.518	135	176.997	2.92593	0.669605	-1.23943		hypothetical protein Rru_A2111 [Rhodospirillum rubrum ATCC 11170]
Rru_A0797	951703	952939	17	3.78952	12	11.6885	1.41667	0.324209	-1.23876		major facilitator transporter [Rhodospirillum rubrum ATCC 11170]
Rru_A0171	201891	202677	33	11.5623	16	24.4959	2.0625	0.47201	-1.2352		CRISPR-associated Cas5e family protein [Rhodospirillum rubrum ATCC 11170]
Rru_A0389	466465	466756	33	31.1627	8	33.0107	4.125	0.944018	-1.2252		antibiotic biosynthesis monooxygenase [Rhodospirillum rubrum ATCC 11170]
Rru_A1956	2264923	2265610	9	3.6071	10	17.513	0.9	0.205967	-1.19018		haloacid dehalogenase-like hydrolase [Rhodospirillum rubrum ATCC 11170]
Rru_A0901	1075897	1077058	59	14.0007	22	22.8121	2.68182	0.61374	-1.1843		hypothetical protein Rru_A0901 [Rhodospirillum rubrum ATCC 11170]
Rru_A3392	3909793	3910165	376	277.961	106	342.409	3.54717	0.811781	-1.18409		hypothetical protein Rru_A3392 [Rhodospirillum rubrum ATCC 11170]
Rru_A3140	3622457	3623816	52	10.5431	79	69.99	0.658228	0.150637	-1.17037		gluconate transporter [Rhodospirillum rubrum ATCC 11170]
Rru_A1515	1789274	1789652	225	163.7	62	197.106	3.62903	0.830518	-1.16858		IS4 family transposase [Rhodospirillum rubrum ATCC 11170]
Rru_A3525	4057819	4058458	28	12.0638	8	15.0611	3.5	0.800991	-1.16679		hypothetical protein Rru_A3525 [Rhodospirillum rubrum ATCC 11170]
Rru_A1347	1587538	1588243	26	10.1548	31	52.906	0.83871	0.19194	-1.16664		GntR family transcriptional regulator [Rhodospirillum rubrum ATCC 11170]
Rru_A0329	401597	401993	161	111.825	46	139.61	3.5	0.800981	-1.1648		hypothetical protein Rru_A0329 [Rhodospirillum rubrum ATCC 11170]
Rru_A1701	1990868	1992428	784	138.49	63	48.6279	12.4444	2.84795	-1.15755		methionyl-tRNA synthetase [Rhodospirillum rubrum ATCC 11170]
Rru_A3186	3676052	3676460	16	10.787	5	14.7297	3.2	0.73233	-1.15132		hypothetical protein Rru_A3186 [Rhodospirillum rubrum ATCC 11170]
Rru_A3013	3469972	3470839	13	4.12979	14	19.4337	0.928571	0.212507	-1.15098		binding-protein dependent transport system inner membrane protein [Rhodospirillum rubrum ATCC 11170]
Rru_A2925	3367454	3368732	35	7.54574	18	16.957	1.94444	0.444993	-1.14389		major facilitator transporter [Rhodospirillum rubrum ATCC 11170]
Rru_A1265	1486266	1487124	62	19.9023	19	26.6507	3.26316	0.746783	-1.12563		DeoR family transcriptional regulator [Rhodospirillum rubrum ATCC 11170]
Rru_A2123	2464985	2465780	11	3.81052	24	36.3284	0.458333	0.104891	-1.12353		hypothetical protein Rru_A2123 [Rhodospirillum rubrum ATCC 11170]
Rru_A2810	3243161	3244304	139	33.5037	31	32.65	4.48387	1.02615	-1.10687		saccharopine dehydrogenase [Rhodospirillum rubrum ATCC 11170]
Rru_A2087	2415761	2416679	146	43.8068	47	61.6212	3.10638	0.710905	-1.10642		extracellular solute-binding protein [Rhodospirillum rubrum ATCC 11170]
Rru_A1452	1716728	1717361	37	16.0923	4	7.60184	9.25	2.1169	-1.10574		GCN5-related N-acetyltransferase [Rhodospirillum rubrum ATCC 11170]
Rru_A0343	415868	416432	15	7.32061	15	31.9883	1	0.228853	-1.10551		hypothetical protein Rru_A0343 [Rhodospirillum rubrum ATCC 11170]
Rru_A1526	1796011	1796650	57	24.5584	43	80.9537	1.32558	0.303364	-1.10488		cobyrinic acid a,c-diamide synthase [Rhodospirillum rubrum ATCC 11170]
Rru_A2279	2639312	2640155	680	222.163	126	179.877	5.39683	1.23508	-1.10214		ATP-binding region, ATPase-like [Rhodospirillum rubrum ATCC 11170]
Rru_A2831	3261852	3263058	70	15.9917	52	51.9092	1.34615	0.308071	-1.08216		acyltransferase 3 [Rhodospirillum rubrum ATCC 11170]
Rru_A2455	2854215	2854377	1759	2975.66	2079	15367.9	0.84608	0.193628	-1.08112		hypothetical protein Rru_A2455 [Rhodospirillum rubrum ATCC 11170]
Rru_A2069	2393515	2394367	730	235.982	1223	1727.53	0.596893	0.136601	-1.08036		hypothetical protein Rru_A2069 [Rhodospirillum rubrum ATCC 11170]
Rru_A2080	2409449	2410055	601	273.017	76	150.86	7.90789	1.80974	-1.0774		hypothetical protein Rru_A2080 [Rhodospirillum rubrum ATCC 11170]
Rru_A2292	2652378	2652774	374	259.768	89	270.114	4.20225	0.961698	-1.07531		hypothetical protein Rru_A2292 [Rhodospirillum rubrum ATCC 11170]
Rru_A2541	2954560	2955148	59	27.6211	8	16.3653	7.375	1.68778	-1.07147		hypothetical protein Rru_A2541 [Rhodospirillum rubrum ATCC 11170]
Rru_A0062	69559	71530	815	113.961	185	113.035	4.40541	1.00819	-1.06353		terpene synthase [Rhodospirillum rubrum ATCC 11170]
Rru_A2394	2783368	2784550	26	6.06028	24	24.4441	1.08333	0.247924	-1.05044		PepSY-associated TM helix [Rhodospirillum rubrum ATCC 11170]
Rru_A2247	2609597	2610095	222	122.675	37	89.3407	6	1.37311	-1.04427		hypothetical protein Rru_A2247 [Rhodospirillum rubrum ATCC 11170]
Rru_A1381	1629402	1630851	22	4.18369	80	66.4768	0.275	0.0629346	-1.04319		short-chain fatty acid transporter [Rhodospirillum rubrum ATCC 11170]
Rru_A3590	4134120	4134765	107	45.6726	29	54.0896	3.68966	0.844388	-1.04207		hypothetical protein Rru_A3590 [Rhodospirillum rubrum ATCC 11170]
Rru_A2714	3136048	3137098	193	50.636	133	152.474	1.45113	0.332096	-1.03986		hypothetical protein Rru_A2714 [Rhodospirillum rubrum ATCC 11170]
Rru_A2186	2541069	2541345	242	240.902	28	121.794	8.64286	1.97795	-1.03882		transposase [Rhodospirillum rubrum ATCC 11170]
Rru_A3745	4294098	4294671	20	9.60777	32	67.1717	0.625	0.143033	-1.03665		hypothetical protein Rru_A3745 [Rhodospirillum rubrum ATCC 11170]
Rru_A1518	1791100	1791517	148	97.6315	65	187.364	2.27692	0.521079	-1.02865		hypothetical protein Rru_A1518 [Rhodospirillum rubrum ATCC 11170]
Rru_A3208	3699042	3699534	1035	578.892	83	202.852	12.4699	2.85377	-1.02617		hypothetical protein Rru_A3208 [Rhodospirillum rubrum ATCC 11170]
Rru_A2023	2335347	2337819	57	6.35558	48	23.3865	1.1875	0.271763	-1.02066		methyl-accepting chemotaxis sensory transducer [Rhodospirillum rubrum ATCC 11170]
Rru_A0804	959325	960291	12	3.42184	13	16.1981	0.923077	0.211249	-1.01562		LysR family transcriptional regulator [Rhodospirillum rubrum ATCC 11170]
Rru_A0311	379346	380279	63	18.5994	9	11.6103	7	1.60197	-1.01331		formate/nitrite transporter [Rhodospirillum rubrum ATCC 11170]
Rru_A0906	1082455	1083298	28	9.14787	15	21.414	1.86667	0.427191	-1.01105		polyhedral shell protein, EutL/PduB type [Rhodospirillum rubrum ATCC 11170]
Rru_A0771	917372	921860	1420	87.2254	456	122.395	3.11404	0.712655	-1.00763		hypothetical protein Rru_A0771 [Rhodospirillum rubrum ATCC 11170]
Rru_A1952	2260961	2263076	17	2.21533	39	22.2074	0.435897	0.0997564	-1.00758		fusaric acid resistance protein region [Rhodospirillum rubrum ATCC 11170]
Rru_A2487	2890985	2892236	140	30.8339	25	24.0593	5.6	1.28158	-0.995105		BsuBIPstI restriction endonuclease-like [Rhodospirillum rubrum ATCC 11170]
Rru_A0023	27936	28329	302	211.356	2070	6330.27	0.145894	0.0333881	-0.993498		hypothetical protein Rru_A0023 [Rhodospirillum rubrum ATCC 11170]
Rru_A1509	1783384	1783843	22	13.1877	42	110.012	0.52381	0.119875	-0.989929		hypothetical protein Rru_A1509 [Rhodospirillum rubrum ATCC 11170]
Rru_A2067	2390632	2391835	35	8.01578	28	28.0207	1.25	0.286066	-0.98354		acyltransferase 3 [Rhodospirillum rubrum ATCC 11170]
Rru_A1006	1193229	1194330	30	7.50661	21	22.9607	1.42857	0.326933	-0.980816		acyltransferase 3 [Rhodospirillum rubrum ATCC 11170]
Rru_A0203	253298	253607	22	19.5689	13	50.5277	1.69231	0.387291	-0.979973		hypothetical protein Rru_A0203 [Rhodospirillum rubrum ATCC 11170]
Rru_A0855	1018003	1019938	131	18.6582	28	17.4261	4.67857	1.0707	-0.971286		asparagine synthase [Rhodospirillum rubrum ATCC 11170]
Rru_A2716	3139484	3140588	39	9.7321	56	61.0624	0.696429	0.15938	-0.970813		acyltransferase 3 [Rhodospirillum rubrum ATCC 11170]
Rru_A2735	3163220	3163853	67	29.14	34	64.6157	1.97059	0.450974	-0.970224		hypothetical protein Rru_A2735 [Rhodospirillum rubrum ATCC 11170]
Rru_A0938	1117495	1118449	128	36.9582	15	18.925	8.53333	1.95288	-0.967271		glycosyl transferase family protein [Rhodospirillum rubrum ATCC 11170]
Rru_A1258	1479870	1480569	147	57.906	76	130.817	1.93421	0.442649	-0.953941		hypothetical protein Rru_A1258 [Rhodospirillum rubrum ATCC 11170]
Rru_A2859	3292090	3294445	81	9.48013	25	12.7854	3.24	0.741481	-0.951931		hypothetical protein Rru_A2859 [Rhodospirillum rubrum ATCC 11170]
Rru_A3206	3697206	3697587	84	60.6346	8	25.2333	10.5	2.40296	-0.947952		response regulator receiver protein [Rhodospirillum rubrum ATCC 11170]
Rru_A0760	892619	893921	86	18.1995	22	20.3435	3.90909	0.89461	-0.945927		hypothetical protein Rru_A0760 [Rhodospirillum rubrum ATCC 11170]
Rru_A3061	3525451	3526372	1233	368.754	263	343.695	4.68821	1.07291	-0.944688		hypothetical protein Rru_A3061 [Rhodospirillum rubrum ATCC 11170]
Rru_A0903	1078240	1080781	143	15.5119	337	159.736	0.424332	0.0971096	-0.94263		pyruvate formate-lyase [Rhodospirillum rubrum ATCC 11170]
Rru_A2595	3017141	3017606	29	17.16	5	12.928	5.8	1.32735	-0.942553		hypothetical protein Rru_A2595 [Rhodospirillum rubrum ATCC 11170]
Rru_A3126	3605248	3606325	63	16.1148	17	19.0011	3.70588	0.848098	-0.932142		hypothetical protein Rru_A3126 [Rhodospirillum rubrum ATCC 11170]
Rru_A3095	3561819	3562800	12	3.36957	13	15.9507	0.923077	0.211249	-0.930934		hypothetical protein Rru_A3095 [Rhodospirillum rubrum ATCC 11170]
Rru_A1650	1940651	1941794	164	39.5296	25	26.3307	6.56	1.50127	-0.921702		hypothetical protein Rru_A1650 [Rhodospirillum rubrum ATCC 11170]
Rru_A2340	2712301	2714113	41	6.23578	85	56.4897	0.482353	0.110388	-0.913825		ABC transporter transmembrane region [Rhodospirillum rubrum ATCC 11170]
Rru_A2641	3070830	3071400	10	4.82912	20	42.2029	0.5	0.114426	-0.912942		hypothetical protein Rru_A2641 [Rhodospirillum rubrum ATCC 11170]
Rru_A2902	3344488	3345139	155	65.5524	57	105.336	2.7193	0.622317	-0.911419		hypothetical protein Rru_A2902 [Rhodospirillum rubrum ATCC 11170]
Rru_A2018	2332121	2332511	66	46.5448	30	92.4469	2.2	0.503476	-0.901327		hypothetical protein Rru_A2018 [Rhodospirillum rubrum ATCC 11170]
Rru_A3067	3533036	3533636	201	92.2202	31	62.1492	6.48387	1.48385	-0.900362		TetR family transcriptional regulator [Rhodospirillum rubrum ATCC 11170]
Rru_A2391	2782004	2782529	11	5.76649	13	29.7787	0.846154	0.193645	-0.899387		hypothetical protein Rru_A2391 [Rhodospirillum rubrum ATCC 11170]
Rru_A0456	536568	536856	103	98.2752	12	50.0301	8.58333	1.96432	-0.89421		transcriptional regulator [Rhodospirillum rubrum ATCC 11170]
Rru_A2001	2310553	2311606	742	194.119	232	265.213	3.19828	0.731936	-0.892116		hypothetical protein Rru_A2001 [Rhodospirillum rubrum ATCC 11170]
Rru_A1585	1869085	1870174	150	37.9463	59	65.2189	2.54237	0.58183	-0.885516		depolymerase [Rhodospirillum rubrum ATCC 11170]
Rru_A0071	82638	82902	3981	4142.39	6308	28681	0.631103	0.14443	-0.883548		hypothetical protein Rru_A0071 [Rhodospirillum rubrum ATCC 11170]
Rru_A2199	2552870	2554577	454	73.2947	154	108.638	2.94805	0.674669	-0.881946		hypothetical protein Rru_A2199 [Rhodospirillum rubrum ATCC 11170]
Rru_A0606	718444	719353	45	13.6356	13	17.2127	3.46154	0.792183	-0.876088		LysR family transcriptional regulator [Rhodospirillum rubrum ATCC 11170]
Rru_A1266	1487175	1487979	136	46.5851	12	17.9611	11.3333	2.59367	-0.870999		photosystem I assembly BtpA [Rhodospirillum rubrum ATCC 11170]
Rru_A2904	3348293	3348701	49	33.0352	44	129.622	1.11364	0.254858	-0.870463		transposase [Rhodospirillum rubrum ATCC 11170]
Rru_A2929	3374528	3375281	178	65.0958	43	68.714	4.13953	0.947344	-0.869834		two component transcriptional regulator [Rhodospirillum rubrum ATCC 11170]
Rru_A3528	4059559	4060126	2064	1002	842	1786.12	2.45131	0.560993	-0.860994		hypothetical protein Rru_A3528 [Rhodospirillum rubrum ATCC 11170]
Rru_A1913	2217570	2218470	565	172.913	48	64.1896	11.7708	2.69379	-0.858909		hypothetical protein Rru_A1913 [Rhodospirillum rubrum ATCC 11170]
Rru_A0195	237869	243644	391	18.6661	283	59.0347	1.38163	0.316189	-0.858434		hypothetical protein Rru_A0195 [Rhodospirillum rubrum ATCC 11170]
Rru_A2132	2476506	2477244	613	228.729	1851	3017.94	0.331172	0.0757898	-0.856852		hypothetical protein Rru_A2132 [Rhodospirillum rubrum ATCC 11170]
Rru_A2209	2564643	2567877	1841	156.922	741	275.989	2.48448	0.568581	-0.85198		AsmA [Rhodospirillum rubrum ATCC 11170]
Rru_A0528	622610	623867	200	43.8383	29	27.7757	6.89655	1.5783	-0.849226		heat shock protein DnaJ-like [Rhodospirillum rubrum ATCC 11170]
Rru_A2835	3267581	3268088	99	53.7373	8	18.9747	12.375	2.83205	-0.844209		hypothetical protein Rru_A2835 [Rhodospirillum rubrum ATCC 11170]
Rru_A1206	1423513	1424092	30	14.2626	9	18.6966	3.33333	0.762845	-0.83649		hypothetical protein Rru_A1206 [Rhodospirillum rubrum ATCC 11170]
Rru_A2591	3011508	3012225	0	0	2	3.35624	0	0	-0.83645		hypothetical protein Rru_A2591 [Rhodospirillum rubrum ATCC 11170]
Rru_A2795	3229176	3229581	18	12.2251	50	148.386	0.36	0.0823872	-0.830508		hypothetical protein Rru_A2795 [Rhodospirillum rubrum ATCC 11170]
Rru_A2583	3005210	3005594	4	2.86486	5	15.6479	0.8	0.183083	-0.827532		hypothetical protein Rru_A2583 [Rhodospirillum rubrum ATCC 11170]
Rru_A0681	804032	804701	672	276.566	763	1372.14	0.880734	0.201558	-0.825332		hypothetical protein Rru_A0681 [Rhodospirillum rubrum ATCC 11170]
Rru_A0552	652819	653449	235	102.693	19	36.2804	12.3684	2.83054	-0.823441		GCN5-related N-acetyltransferase [Rhodospirillum rubrum ATCC 11170]
Rru_A3098	3567255	3567927	158	64.7361	67	119.952	2.35821	0.539683	-0.822575		hypothetical protein Rru_A3098 [Rhodospirillum rubrum ATCC 11170]
Rru_A0101	115437	116010	74	35.5487	50	104.956	1.48	0.338701	-0.817394		hypothetical protein Rru_A0101 [Rhodospirillum rubrum ATCC 11170]
Rru_A1939	2246880	2247480	93	42.669	130	260.626	0.715385	0.163717	-0.813982		ribosomal large subunit pseudouridine synthase E [Rhodospirillum rubrum ATCC 11170]
Rru_A2808	3240244	3240775	111	57.5328	28	63.4154	3.96429	0.907237	-0.812812		hypothetical protein Rru_A2808 [Rhodospirillum rubrum ATCC 11170]
Rru_A1453	1717370	1717934	54	26.3542	9	19.193	6	1.37312	-0.80643		phage tail Collar [Rhodospirillum rubrum ATCC 11170]
Rru_A1755	2049073	2049508	101	63.8762	81	223.845	1.24691	0.285359	-0.803457		hypothetical protein Rru_A1755 [Rhodospirillum rubrum ATCC 11170]
Rru_A2232	2591507	2592146	903	389.056	84	158.142	10.75	2.46017	-0.801659		LuxR family transcriptional regulator [Rhodospirillum rubrum ATCC 11170]
Rru_A0283	347791	348295	198	108.113	19	45.3326	10.4211	2.38488	-0.79965		hypothetical protein Rru_A0283 [Rhodospirillum rubrum ATCC 11170]
Rru_A3144	3627240	3628611	28	5.62741	21	18.4422	1.33333	0.305138	-0.797583		sulfite reductase [Rhodospirillum rubrum ATCC 11170]
Rru_A1022	1211484	1212210	248	94.0636	139	230.371	1.78417	0.408314	-0.796826		hypothetical protein Rru_A1022 [Rhodospirillum rubrum ATCC 11170]
Rru_A2077	2405746	2405947	30	40.9519	13	77.5425	2.30769	0.528122	-0.791352		hypothetical protein Rru_A2077 [Rhodospirillum rubrum ATCC 11170]
Rru_A0481	564070	565939	80	11.7965	56	36.0823	1.42857	0.326933	-0.786143		hypothetical protein Rru_A0481 [Rhodospirillum rubrum ATCC 11170]
Rru_A1285	1512944	1517420	145	8.9307	274	73.7414	0.529197	0.121108	-0.779342		WD-40 repeat-containing protein [Rhodospirillum rubrum ATCC 11170]
Rru_A1443	1706398	1707355	578	166.367	110	138.349	5.25455	1.20252	-0.768245		hypothetical protein Rru_A1443 [Rhodospirillum rubrum ATCC 11170]
Rru_A0100	115034	115379	53	42.2381	78	271.623	0.679487	0.155503	-0.76622		hypothetical protein Rru_A0100 [Rhodospirillum rubrum ATCC 11170]
Rru_A1714	2006776	2007697	24	7.17769	56	73.1822	0.428571	0.0980797	-0.756823		LysR family transcriptional regulator [Rhodospirillum rubrum ATCC 11170]
Rru_A3719	4269547	4270414	52	16.5192	32	44.42	1.625	0.371887	-0.756617		methyltransferase FkbM [Rhodospirillum rubrum ATCC 11170]
Rru_A2165	2514153	2514777	121	53.3838	28	53.9792	4.32143	0.98897	-0.751441		CDP-alcohol phosphatidyltransferase [Rhodospirillum rubrum ATCC 11170]
Rru_A2184	2536081	2536699	73	32.519	54	105.112	1.35185	0.309375	-0.748064		pyridoxamine 5'-phosphate oxidase-related, FMN-binding [Rhodospirillum rubrum ATCC 11170]
Rru_A3073	3538518	3539238	68	26.0063	25	41.7785	2.72	0.62248	-0.746419		PA-phosphatase-like phosphoesterase [Rhodospirillum rubrum ATCC 11170]
Rru_A3470	3994912	3995530	41	18.2641	46	89.5396	0.891304	0.203978	-0.731169		hypothetical protein Rru_A3470 [Rhodospirillum rubrum ATCC 11170]
Rru_A3722	4272965	4273880	96	28.8988	43	56.5615	2.23256	0.510927	-0.730624		hypothetical protein Rru_A3722 [Rhodospirillum rubrum ATCC 11170]
Rru_A0846	1008441	1008726	0	0	3	12.6387	0	0	-0.728417		hypothetical protein Rru_A0846 [Rhodospirillum rubrum ATCC 11170]
Rru_A0735	861531	862269	112	41.7905	18	29.3478	6.22222	1.42397	-0.722516		sugar fermentation stimulation protein [Rhodospirillum rubrum ATCC 11170]
Rru_A0116	136358	137330	19	5.3845	15	18.5749	1.26667	0.28988	-0.721515		hypothetical protein Rru_A0116 [Rhodospirillum rubrum ATCC 11170]
Rru_A1428	1688215	1689007	33	11.4748	14	21.2717	2.35714	0.53944	-0.71645		cobyrinic acid a,c-diamide synthase [Rhodospirillum rubrum ATCC 11170]
Rru_A1725	2017886	2018666	93	32.8349	343	529.165	0.271137	0.0620504	-0.714651		carbonate dehydratase [Rhodospirillum rubrum ATCC 11170]
Rru_A0790	942836	944213	30	6.00311	23	20.1107	1.30435	0.298503	-0.712257		phenylacetate--CoA ligase [Rhodospirillum rubrum ATCC 11170]
Rru_A0348	419951	420275	10	8.4844	14	51.903	0.714286	0.163466	-0.711978		CRISPR-associated Cas2 family protein [Rhodospirillum rubrum ATCC 11170]
Rru_A0336	407931	408774	31	10.128	26	37.1175	1.19231	0.272863	-0.711064		hypothetical protein Rru_A0336 [Rhodospirillum rubrum ATCC 11170]
Rru_A1524	1794785	1795316	28	14.5128	14	31.7077	2	0.457706	-0.710333		nucleoside 2-deoxyribosyltransferase [Rhodospirillum rubrum ATCC 11170]
Rru_A2204	2559472	2560621	204	48.9144	95	99.5345	2.14737	0.491432	-0.709517		hypothetical protein Rru_A2204 [Rhodospirillum rubrum ATCC 11170]
Rru_A3570	4115517	4115961	136	84.272	67	181.411	2.02985	0.464536	-0.707173		hypothetical protein Rru_A3570 [Rhodospirillum rubrum ATCC 11170]
Rru_A3673	4220926	4222057	126	30.6922	47	50.0264	2.68085	0.61352	-0.70175		glutaconyl-CoA decarboxylase [Rhodospirillum rubrum ATCC 11170]
Rru_A2081	2410057	2410426	32	23.848	19	61.8728	1.68421	0.385436	-0.701598		hypothetical protein Rru_A2081 [Rhodospirillum rubrum ATCC 11170]
Rru_A2324	2694800	2695349	44	22.0594	26	56.9585	1.69231	0.387289	-0.69034		HEAT repeat-containing PBS lyase [Rhodospirillum rubrum ATCC 11170]
Rru_A1318	1556455	1556872	147	96.9718	14	40.3552	10.5	2.40296	-0.687021		hypothetical protein Rru_A1318 [Rhodospirillum rubrum ATCC 11170]
Rru_A1538	1812235	1812721	51	28.8766	38	94.0162	1.34211	0.307145	-0.683805		hypothetical protein Rru_A1538 [Rhodospirillum rubrum ATCC 11170]
Rru_A2863	3296614	3297265	359	151.828	81	149.687	4.4321	1.0143	-0.683347		TetR family transcriptional regulator [Rhodospirillum rubrum ATCC 11170]
Rru_A2248	2610523	2611081	359	177.087	43	92.684	8.34884	1.91065	-0.680405		hypothetical protein Rru_A2248 [Rhodospirillum rubrum ATCC 11170]
Rru_A2732	3158767	3160300	248	44.579	44	34.5601	5.63636	1.2899	-0.677974		hypothetical protein Rru_A2732 [Rhodospirillum rubrum ATCC 11170]
Rru_A2953	3402179	3402467	11	10.4954	10	41.6918	1.1	0.251738	-0.675795		hypothetical protein Rru_A2953 [Rhodospirillum rubrum ATCC 11170]
Rru_A1575	1856116	1856668	138	68.8111	67	145.981	2.0597	0.47137	-0.665963		hypothetical protein Rru_A1575 [Rhodospirillum rubrum ATCC 11170]
Rru_A0675	797869	798844	194	54.8096	40	49.3808	4.85	1.10994	-0.656905		hypothetical protein Rru_A0675 [Rhodospirillum rubrum ATCC 11170]
Rru_A0350	423031	423388	35	26.9581	25	84.1405	1.4	0.320394	-0.656554		helix-turn-helix protein, CopG [Rhodospirillum rubrum ATCC 11170]
Rru_A3199	3685616	3686633	199	53.9026	68	80.4839	2.92647	0.669731	-0.655487		extracellular solute-binding protein [Rhodospirillum rubrum ATCC 11170]
Rru_A2933	3378806	3379370	5066	2472.41	501	1068.41	10.1118	2.3141	-0.653879		hypothetical protein Rru_A2933 [Rhodospirillum rubrum ATCC 11170]
Rru_A2043	2363021	2364065	56	14.7767	57	65.7214	0.982456	0.224838	-0.647744		hypothetical protein Rru_A2043 [Rhodospirillum rubrum ATCC 11170]
Rru_A1377	1622363	1624544	65	8.21416	59	32.5796	1.10169	0.252126	-0.646579		hypothetical protein Rru_A1377 [Rhodospirillum rubrum ATCC 11170]
Rru_A3534	4065220	4066174	670	193.453	796	1004.29	0.841709	0.192627	-0.645819		hypothetical protein Rru_A3534 [Rhodospirillum rubrum ATCC 11170]
Rru_A1311	1547583	1547982	16	11.0297	11	33.1345	1.45455	0.332877	-0.643404		MerR family transcriptional regulator [Rhodospirillum rubrum ATCC 11170]
Rru_A0877	1046825	1047863	29	7.69639	11	12.7563	2.63636	0.60334	-0.630175		hypothetical protein Rru_A0877 [Rhodospirillum rubrum ATCC 11170]
Rru_A0446	524907	525354	673	414.23	53	142.543	12.6981	2.906	-0.626319		hypothetical protein Rru_A0446 [Rhodospirillum rubrum ATCC 11170]
Rru_A1299	1532307	1533678	85	17.0832	15	13.173	5.66667	1.29683	-0.624456		FAD linked oxidase-like [Rhodospirillum rubrum ATCC 11170]
Rru_A2608	3033328	3033616	232	221.358	106	441.933	2.18868	0.500886	-0.617574		hypothetical protein Rru_A2608 [Rhodospirillum rubrum ATCC 11170]
Rru_A2705	3128926	3129172	164	183.084	171	834.156	0.959064	0.219484	-0.616264		hypothetical protein Rru_A2705 [Rhodospirillum rubrum ATCC 11170]
Rru_A1441	1705409	1705853	18	11.1536	8	21.661	2.25	0.514916	-0.613281		MarR family transcriptional regulator [Rhodospirillum rubrum ATCC 11170]
Rru_A0783	934894	935452	21	10.3589	15	32.3316	1.4	0.320396	-0.606144		hypothetical protein Rru_A0783 [Rhodospirillum rubrum ATCC 11170]
Rru_A2848	3278293	3278740	279	171.724	233	626.651	1.19742	0.274035	-0.604805		flagellar assembly regulator FliX [Rhodospirillum rubrum ATCC 11170]
Rru_A2377	2769408	2769660	404	440.317	435	2071.65	0.928736	0.212544	-0.603798		transcription regulator [Rhodospirillum rubrum ATCC 11170]
Rru_A3021	3477617	3479663	127	17.1076	79	46.5005	1.60759	0.367901	-0.60077		hypothetical protein Rru_A3021 [Rhodospirillum rubrum ATCC 11170]
Rru_A1193	1410282	1410705	84	54.6283	31	88.0935	2.70968	0.620117	-0.596098		dinitrogenase iron-molybdenum cofactor biosynthesis [Rhodospirillum rubrum ATCC 11170]
Rru_A3730	4281964	4282483	42	22.2715	15	34.7565	2.8	0.640787	-0.595006		asparaginase [Rhodospirillum rubrum ATCC 11170]
Rru_A0892	1068314	1069571	1621	355.309	663	635.011	2.44495	0.559532	-0.594491		stress protein [Rhodospirillum rubrum ATCC 11170]
Rru_A0899	1074045	1075140	62	15.5986	62	68.1599	1	0.228853	-0.594027		hypothetical protein Rru_A0899 [Rhodospirillum rubrum ATCC 11170]
Rru_A0344	416444	417590	70	16.8283	30	31.5142	2.33333	0.533991	-0.589984		CRISPR-associated Cse4 family protein [Rhodospirillum rubrum ATCC 11170]
Rru_A2650	3079906	3080170	231	240.365	512	2327.94	0.451172	0.103252	-0.582716		hypothetical protein Rru_A2650 [Rhodospirillum rubrum ATCC 11170]
Rru_A2386	2778046	2778448	44	30.1059	10	29.8981	4.4	1.00695	-0.582049		hypothetical protein Rru_A2386 [Rhodospirillum rubrum ATCC 11170]
Rru_A0121	141369	142092	47	17.9004	11	18.3064	4.27273	0.977822	-0.576508		hypothetical protein Rru_A0121 [Rhodospirillum rubrum ATCC 11170]
Rru_A0286	351665	352466	123	42.2898	13	19.5307	9.46154	2.1653	-0.575083		hypothetical protein Rru_A0286 [Rhodospirillum rubrum ATCC 11170]
Rru_A2652	3081647	3082073	188	121.404	1063	2999.53	0.176858	0.0404743	-0.574012		hypothetical protein Rru_A2652 [Rhodospirillum rubrum ATCC 11170]
Rru_A3669	4215297	4215798	97	53.281	23	55.2042	4.21739	0.965162	-0.571576		hypothetical protein Rru_A3669 [Rhodospirillum rubrum ATCC 11170]
Rru_A0533	628104	629211	337	83.8677	79	85.9084	4.26582	0.976246	-0.571409		GTP-binding signal recognition particle [Rhodospirillum rubrum ATCC 11170]
Rru_A3720	4270425	4271838	12	2.34011	18	15.3381	0.666667	0.152568	-0.559193		polysaccharide biosynthesis protein [Rhodospirillum rubrum ATCC 11170]
Rru_A3099	3567935	3568259	41	34.786	19	70.4398	2.15789	0.49384	-0.558945		hypothetical protein Rru_A3099 [Rhodospirillum rubrum ATCC 11170]
Rru_A3715	4264519	4266658	229	29.5071	48	27.0256	4.77083	1.09182	-0.556368		lipopolysaccharide biosynthesis [Rhodospirillum rubrum ATCC 11170]
Rru_A3397	3914147	3914399	60	65.3936	8	38.0993	7.5	1.7164	-0.552962		hypothetical protein Rru_A3397 [Rhodospirillum rubrum ATCC 11170]
Rru_A2580	3001263	3002517	7	1.53801	12	11.5209	0.583333	0.133497	-0.550377		hypothetical protein Rru_A2580 [Rhodospirillum rubrum ATCC 11170]
Rru_A0922	1096274	1096658	588	421.135	79	247.238	7.44304	1.70336	-0.550175		hypothetical protein Rru_A0922 [Rhodospirillum rubrum ATCC 11170]
Rru_A1966	2272896	2274360	14	2.63509	30	24.6736	0.466667	0.106798	-0.548185		coenzyme F390 synthetase-like [Rhodospirillum rubrum ATCC 11170]
Rru_A3662	4204546	4204906	433	330.739	167	557.388	2.59281	0.593373	-0.547562		hypothetical protein Rru_A3662 [Rhodospirillum rubrum ATCC 11170]
Rru_A3045	3508543	3509131	46	21.5351	14	28.6392	3.28571	0.751945	-0.547171		hypothetical protein Rru_A3045 [Rhodospirillum rubrum ATCC 11170]
Rru_A3196	3684402	3684672	105	106.838	39	173.398	2.69231	0.616143	-0.545696		plasmid stabilization system protein [Rhodospirillum rubrum ATCC 11170]
Rru_A1023	1212408	1212678	26	26.455	97	431.271	0.268041	0.0613419	-0.544185		hypothetical protein Rru_A1023 [Rhodospirillum rubrum ATCC 11170]
Rru_A3623	4163039	4163315	291	289.679	323	1404.98	0.900929	0.20618	-0.544002		hypothetical protein Rru_A3623 [Rhodospirillum rubrum ATCC 11170]
Rru_A1801	2094920	2095352	105	66.8661	85	236.526	1.23529	0.282701	-0.543376		hypothetical protein Rru_A1801 [Rhodospirillum rubrum ATCC 11170]
Rru_A1499	1770044	1770608	63	30.7466	12	25.5906	5.25	1.20148	-0.54226		Ferritin and Dps [Rhodospirillum rubrum ATCC 11170]
Rru_A1735	2028831	2029596	494	177.829	88	138.421	5.61364	1.2847	-0.540397		hypothetical protein Rru_A1735 [Rhodospirillum rubrum ATCC 11170]
Rru_A2582	3004489	3005017	3	1.56376	4	9.11071	0.75	0.17164	-0.535508		hypothetical protein Rru_A2582 [Rhodospirillum rubrum ATCC 11170]
Rru_A2216	2575363	2575714	62	48.5684	27	92.4207	2.2963	0.525514	-0.530926		hypothetical protein Rru_A2216 [Rhodospirillum rubrum ATCC 11170]
Rru_A2447	2846315	2847287	147	41.659	104	128.786	1.41346	0.323475	-0.528809		hypothetical protein Rru_A2447 [Rhodospirillum rubrum ATCC 11170]
Rru_A3559	4098608	4099319	49	18.9767	31	52.4602	1.58065	0.361735	-0.518992		heat shock protein DnaJ-like [Rhodospirillum rubrum ATCC 11170]
Rru_A0850	1013872	1014220	40	31.6038	13	44.8814	3.07692	0.704163	-0.513328		hypothetical protein Rru_A0850 [Rhodospirillum rubrum ATCC 11170]
Rru_A3027	3483877	3484744	14	4.44747	8	11.105	1.75	0.400493	-0.510838		sulfotransferase [Rhodospirillum rubrum ATCC 11170]
Rru_A1390	1641921	1642479	50	24.6639	19	40.9534	2.63158	0.602243	-0.509428		hypothetical protein Rru_A1390 [Rhodospirillum rubrum ATCC 11170]
Rru_A3316	3824153	3825854	240	38.8827	84	59.4659	2.85714	0.653865	-0.50937		phage integrase [Rhodospirillum rubrum ATCC 11170]
Rru_A0078	90638	90914	1820	1811.74	387	1683.37	4.70284	1.07626	-0.502876		hypothetical protein Rru_A0078 [Rhodospirillum rubrum ATCC 11170]
Rru_A3127	3606305	3606941	25	10.8219	13	24.5896	1.92308	0.440101	-0.497568		pyridoxamine 5'-phosphate oxidase-related, FMN-binding [Rhodospirillum rubrum ATCC 11170]
Rru_A0909	1084366	1085095	21	7.93233	36	59.4193	0.583333	0.133498	-0.483065		propanediol utilization protein [Rhodospirillum rubrum ATCC 11170]
Rru_A0422	497170	497557	134	95.2308	1810	5620.76	0.0740331	0.0169427	-0.482015		hypothetical protein Rru_A0422 [Rhodospirillum rubrum ATCC 11170]
Rru_A1631	1922658	1923081	231	150.228	20	56.8345	11.55	2.64325	-0.48129		hypothetical protein Rru_A1631 [Rhodospirillum rubrum ATCC 11170]
Rru_A2519	2929432	2929591	129	222.318	30	225.917	4.3	0.984069	-0.476971		hypothetical protein Rru_A2519 [Rhodospirillum rubrum ATCC 11170]
Rru_A3042	3506413	3507370	15	4.31748	75	94.3287	0.2	0.0457706	-0.473397		hypothetical protein Rru_A3042 [Rhodospirillum rubrum ATCC 11170]
Rru_A3364	3876969	3878199	635	142.239	54	52.8547	11.7593	2.69113	-0.467639		hypothetical protein Rru_A3364 [Rhodospirillum rubrum ATCC 11170]
Rru_A2646	3075738	3076245	3	1.6284	4	9.48734	0.75	0.171639	-0.466234		hemerythrin HHE cation binding region [Rhodospirillum rubrum ATCC 11170]
Rru_A1512	1786024	1786315	131	123.707	30	123.79	4.36667	0.99933	-0.46196		ISSo9, nucleotidyltransferase domain-containing protein [Rhodospirillum rubrum ATCC 11170]
Rru_A0890	1066673	1067690	294	79.635	23	27.2225	12.7826	2.92534	-0.459456		integral membrane protein TerC [Rhodospirillum rubrum ATCC 11170]
Rru_A3753	4301225	4305737	1051	64.2158	1041	277.929	1.00961	0.231051	-0.458754		hypothetical protein Rru_A3753 [Rhodospirillum rubrum ATCC 11170]
Rru_A2510	2917521	2918076	7874	3905.04	8161	17685.5	0.964833	0.220805	-0.457027		hypothetical protein Rru_A2510 [Rhodospirillum rubrum ATCC 11170]
Rru_A2481	2884348	2884642	103	96.2764	103	420.691	1	0.228853	-0.452066		hypothetical protein Rru_A2481 [Rhodospirillum rubrum ATCC 11170]
Rru_A2545	2959167	2959755	44	20.5988	12	24.5479	3.66667	0.839127	-0.451485		hypothetical protein Rru_A2545 [Rhodospirillum rubrum ATCC 11170]
Rru_A3043	3507381	3507729	13	10.2712	22	75.9531	0.590909	0.135231	-0.451067		hypothetical protein Rru_A3043 [Rhodospirillum rubrum ATCC 11170]
Rru_A3313	3818574	3819504	160	47.3887	94	121.654	1.70213	0.389537	-0.45058		minor capsid protein 10 [Rhodospirillum rubrum ATCC 11170]
Rru_A0008	9207	9414	139	184.271	44	254.881	3.15909	0.722969	-0.439394		hypothetical protein Rru_A0008 [Rhodospirillum rubrum ATCC 11170]
Rru_A2172	2522382	2523420	437	115.977	353	409.362	1.23796	0.283312	-0.438865		hypothetical protein Rru_A2172 [Rhodospirillum rubrum ATCC 11170]
Rru_A0198	246144	248130	199	27.6159	50	30.3194	3.98	0.910833	-0.43658		hypothetical protein Rru_A0198 [Rhodospirillum rubrum ATCC 11170]
Rru_A0177	210682	211045	8	6.06028	1	3.31014	8	1.83082	-0.43417		lytic transglycosylase, catalytic [Rhodospirillum rubrum ATCC 11170]
Rru_A1372	1615126	1615981	8	2.57704	18	25.3365	0.444444	0.101713	-0.428926		hypothetical protein Rru_A1372 [Rhodospirillum rubrum ATCC 11170]
Rru_A0180	214302	215160	52	16.6922	25	35.0667	2.08	0.476013	-0.424771		hypothetical protein Rru_A0180 [Rhodospirillum rubrum ATCC 11170]
Rru_A3493	4021544	4021904	141	107.7	45	150.194	3.13333	0.717073	-0.42447		Hpt domain-containing protein [Rhodospirillum rubrum ATCC 11170]
Rru_A3418	3934201	3934906	15	5.85856	6	10.2399	2.5	0.572131	-0.422105		TetR family transcriptional regulator [Rhodospirillum rubrum ATCC 11170]
Rru_A3022	3480559	3481333	227	80.766	35	54.4145	6.48571	1.48427	-0.419975		hypothetical protein Rru_A3022 [Rhodospirillum rubrum ATCC 11170]
Rru_A2274	2632949	2633735	106	37.1395	9	13.7789	11.7778	2.69539	-0.418068		nickel transporter ATP-binding protein NikD [Rhodospirillum rubrum ATCC 11170]
Rru_A1692	1983380	1983893	1292	693.113	281	658.705	4.59786	1.05224	-0.415588		S-adenosylmethionine decarboxylase-like protein [Rhodospirillum rubrum ATCC 11170]
Rru_A3089	3553442	3553634	1071	1530.16	235	1467.1	4.55745	1.04298	-0.397945		hypothetical protein Rru_A3089 [Rhodospirillum rubrum ATCC 11170]
Rru_A1362	1602818	1603712	219	67.4723	22	29.6175	9.95455	2.27812	-0.397763		xylose isomerase-like TIM barrel [Rhodospirillum rubrum ATCC 11170]
Rru_A0174	204362	206030	25	4.13036	25	18.0481	1	0.228853	-0.396717		CRISPR-associated Cse1 family protein [Rhodospirillum rubrum ATCC 11170]
Rru_A0275	339675	340920	312	69.0464	26	25.1422	12	2.74624	-0.392888		alpha/beta hydrolase fold [Rhodospirillum rubrum ATCC 11170]
Rru_A1983	2294494	2294701	49	64.9587	15	86.8912	3.26667	0.747587	-0.39015		hypothetical protein Rru_A1983 [Rhodospirillum rubrum ATCC 11170]
Rru_A3189	3678674	3679205	1096	568.072	1722	3900.04	0.636469	0.145658	-0.386238		hypothetical protein Rru_A3189 [Rhodospirillum rubrum ATCC 11170]
Rru_A1489	1757527	1758883	812	164.999	84	74.5843	9.66667	2.21225	-0.383779		hypothetical protein Rru_A1489 [Rhodospirillum rubrum ATCC 11170]
Rru_A1673	1962854	1963220	54	40.5725	9	29.5478	6	1.37311	-0.380546		CutA1 divalent ion tolerance protein [Rhodospirillum rubrum ATCC 11170]
Rru_A2153	2501386	2502217	70	23.1995	10	14.4819	7	1.60197	-0.379408		TonB-like [Rhodospirillum rubrum ATCC 11170]
Rru_A1794	2086329	2087019	162	64.646	13	22.668	12.4615	2.85186	-0.375812		TetR family transcriptional regulator [Rhodospirillum rubrum ATCC 11170]
Rru_A0775	926494	927526	11	2.93628	15	17.496	0.733333	0.167826	-0.375026		2OG-Fe(II) oxygenase [Rhodospirillum rubrum ATCC 11170]
Rru_A2349	2727774	2728638	109	34.7468	54	75.2187	2.01852	0.461944	-0.373565		hypothetical protein Rru_A2349 [Rhodospirillum rubrum ATCC 11170]
Rru_A1991	2302096	2302939	134	43.7791	57	81.373	2.35088	0.538005	-0.372898		hypothetical protein Rru_A1991 [Rhodospirillum rubrum ATCC 11170]
Rru_A0200	248465	249677	78	17.7312	104	103.305	0.75	0.171639	-0.365769		restriction endonuclease [Rhodospirillum rubrum ATCC 11170]
Rru_A1537	1811568	1811913	1890	1506.23	562	1957.08	3.36299	0.769631	-0.357898		hypothetical protein Rru_A1537 [Rhodospirillum rubrum ATCC 11170]
Rru_A1967	2274401	2275793	15	2.96923	21	18.1642	0.714286	0.163466	-0.356026		peptidase S8/S53 subtilisin kexin sedolisin [Rhodospirillum rubrum ATCC 11170]
Rru_A1657	1947587	1948775	103	23.8869	9	9.12029	11.4444	2.61909	-0.356016		major facilitator transporter [Rhodospirillum rubrum ATCC 11170]
Rru_A3416	3932019	3932892	47	14.8283	199	274.34	0.236181	0.0540508	-0.354219		inner-membrane translocator [Rhodospirillum rubrum ATCC 11170]
Rru_A3146	3630974	3631454	214	122.68	135	338.171	1.58519	0.362775	-0.348731		hypothetical protein Rru_A3146 [Rhodospirillum rubrum ATCC 11170]
Rru_A3080	3545803	3547000	39	8.97661	48	48.2761	0.8125	0.185943	-0.348406		hypothetical protein Rru_A3080 [Rhodospirillum rubrum ATCC 11170]
Rru_A3159	3650113	3651400	3227	690.856	1162	1087.02	2.77711	0.63555	-0.346297		general substrate transporter [Rhodospirillum rubrum ATCC 11170]
Rru_A1672	1962489	1962810	25	21.4086	12	44.9028	2.08333	0.476777	-0.343897		hypothetical protein Rru_A1672 [Rhodospirillum rubrum ATCC 11170]
Rru_A0175	206318	209081	205	20.4513	51	22.2321	4.01961	0.9199	-0.342451		CRISPR-associated helicase Cas3 family protein [Rhodospirillum rubrum ATCC 11170]
Rru_A3133	3613121	3613337	66	83.8665	6	33.315	11	2.51738	-0.340705		hypothetical protein Rru_A3133 [Rhodospirillum rubrum ATCC 11170]
Rru_A0895	1071197	1071530	110	90.8135	43	155.121	2.55814	0.585437	-0.336447		transcriptional regulator [Rhodospirillum rubrum ATCC 11170]
Rru_A0672	794876	795188	417	367.364	220	846.889	1.89545	0.433781	-0.335905		hypothetical protein Rru_A0672 [Rhodospirillum rubrum ATCC 11170]
Rru_A2314	2678209	2678500	0	0	6	24.7581	0	0	-0.333464		hypothetical protein Rru_A2314 [Rhodospirillum rubrum ATCC 11170]
Rru_A3757	4309292	4309469	23	35.6297	51	345.222	0.45098	0.103208	-0.333277		excisionase/Xis, DNA-binding [Rhodospirillum rubrum ATCC 11170]
Rru_A1697	1987682	1988042	76	58.0511	58	193.584	1.31034	0.299876	-0.327207		hypothetical protein Rru_A1697 [Rhodospirillum rubrum ATCC 11170]
Rru_A2726	3153036	3154980	338	47.9183	47	29.1156	7.19149	1.64579	-0.324877		response regulator receiver domain-containing protein [Rhodospirillum rubrum ATCC 11170]
Rru_A1351	1592584	1593955	7	1.40685	12	10.5384	0.583333	0.133497	-0.324002		hypothetical protein Rru_A1351 [Rhodospirillum rubrum ATCC 11170]
Rru_A1468	1734501	1735938	12	2.30105	10	8.37894	1.2	0.274623	-0.320316		bifunctional enoyl-CoA hydratase/phosphate acetyltransferase [Rhodospirillum rubrum ATCC 11170]
Rru_A2176	2526960	2527935	35	9.88832	18	22.2214	1.94444	0.444991	-0.316488		binding-protein dependent transport system inner membrane protein [Rhodospirillum rubrum ATCC 11170]
Rru_A1529	1799671	1800685	704	191.254	73	86.6572	9.64384	2.20702	-0.312255		ArsR family transcriptional regulator [Rhodospirillum rubrum ATCC 11170]
Rru_A2817	3248646	3248997	106	83.0362	95	325.184	1.11579	0.255351	-0.299324		phasin [Rhodospirillum rubrum ATCC 11170]
Rru_A3800	4350522	4350984	182	108.391	17	44.2401	10.7059	2.45006	-0.29434		hypothetical protein Rru_A3800 [Rhodospirillum rubrum ATCC 11170]
Rru_A3256	3752173	3752854	115	46.4962	12	21.2004	9.58333	2.19318	-0.292404		hypothetical protein Rru_A3256 [Rhodospirillum rubrum ATCC 11170]
Rru_A0830	984362	986186	81	12.2385	44	29.0494	1.84091	0.4213	-0.28717		CRISPR-associated RAMP Csd1 family protein [Rhodospirillum rubrum ATCC 11170]
Rru_A2995	3448141	3448555	44	29.2354	42	121.941	1.04762	0.23975	-0.285355		hypothetical protein Rru_A2995 [Rhodospirillum rubrum ATCC 11170]
Rru_A3327	3838253	3839444	217	50.1982	44	44.4759	4.93182	1.12866	-0.280537		hypothetical protein Rru_A3327 [Rhodospirillum rubrum ATCC 11170]
Rru_A0450	528561	529083	88	46.3965	9	20.7343	9.77778	2.23767	-0.277486		hypothetical protein Rru_A0450 [Rhodospirillum rubrum ATCC 11170]
Rru_A0835	989354	989657	30	27.2115	6	23.7808	5	1.14426	-0.275483		hypothetical protein Rru_A0835 [Rhodospirillum rubrum ATCC 11170]
Rru_A0674	795903	797064	53	12.5769	39	40.4396	1.35897	0.311005	-0.273969		phage integrase [Rhodospirillum rubrum ATCC 11170]
Rru_A0030	34105	34651	21	10.5861	22	48.46	0.954545	0.21845	-0.273916		hypothetical protein Rru_A0030 [Rhodospirillum rubrum ATCC 11170]
Rru_A3441	3962712	3963327	157	70.2786	20	39.1199	7.85	1.79649	-0.272668		PadR family transcriptional regulator [Rhodospirillum rubrum ATCC 11170]
Rru_A1305	1540460	1540757	6	5.55187	6	24.2596	1	0.228852	-0.271238		transcriptional regulator [Rhodospirillum rubrum ATCC 11170]
Rru_A1112	1307769	1308183	89	59.1352	11	31.9369	8.09091	1.85163	-0.268129		hypothetical protein Rru_A1112 [Rhodospirillum rubrum ATCC 11170]
Rru_A2932	3377931	3378114	29	43.4595	3	19.645	9.66667	2.21224	-0.264816		hypothetical protein Rru_A2932 [Rhodospirillum rubrum ATCC 11170]
Rru_A1207	1424332	1425262	250	74.0448	66	85.4166	3.78788	0.866867	-0.255775		exopolyphosphatase-like protein [Rhodospirillum rubrum ATCC 11170]
Rru_A0934	1112303	1114025	89	14.2433	42	29.3706	2.11905	0.484951	-0.253421		hypothetical protein Rru_A0934 [Rhodospirillum rubrum ATCC 11170]
Rru_A2713	3135127	3135394	8	8.23113	14	62.9421	0.571429	0.130773	-0.249512		hypothetical protein Rru_A2713 [Rhodospirillum rubrum ATCC 11170]
Rru_A2342	2714977	2715835	41	13.1612	27	37.872	1.51852	0.347518	-0.240139		hypothetical protein Rru_A2342 [Rhodospirillum rubrum ATCC 11170]
Rru_A0810	966642	966933	543	512.769	728	3003.98	0.745879	0.170697	-0.240108		168177047A Chain A, Solution Nmr Structure Of The Uncharacterized Protein From Rhodospirillum Rubrum Gene Locus Rru_a0810. Northeast Structural Genomics Target Rrr43
Rru_A0464	544526	545348	192	64.3289	51	74.6652	3.76471	0.861565	-0.238478		hypothetical protein Rru_A0464 [Rhodospirillum rubrum ATCC 11170]
Rru_A3641	4182077	4182800	90	34.2774	17	28.2917	5.29412	1.21157	-0.230205		ribonuclease PH [Rhodospirillum rubrum ATCC 11170]
Rru_A3489	4015086	4016529	98	18.7139	48	40.0518	2.04167	0.467242	-0.229338		hypothetical protein Rru_A3489 [Rhodospirillum rubrum ATCC 11170]
Rru_A2745	3177570	3178707	37	8.96528	14	14.8229	2.64286	0.604826	-0.228037		hypothetical protein Rru_A2745 [Rhodospirillum rubrum ATCC 11170]
Rru_A0633	753513	754143	15	6.5549	31	59.1944	0.483871	0.110735	-0.223633		DNA polymerase III subunit epsilon [Rhodospirillum rubrum ATCC 11170]
Rru_A2889	3333466	3333988	63	33.2157	97	223.469	0.649485	0.148637	-0.221661		hypothetical protein Rru_A2889 [Rhodospirillum rubrum ATCC 11170]
Rru_A1924	2227720	2229307	121	21.0106	14	10.6225	8.64286	1.97793	-0.219577		glycosyltransferase [Rhodospirillum rubrum ATCC 11170]
Rru_A3578	4122477	4122675	43	59.5826	4	24.2189	10.75	2.46017	-0.219196		hypothetical protein Rru_A3578 [Rhodospirillum rubrum ATCC 11170]
Rru_A1498	1769784	1770048	39	40.581	7	31.8273	5.57143	1.27504	-0.21806		hypothetical protein Rru_A1498 [Rhodospirillum rubrum ATCC 11170]
Rru_A1907	2211414	2211888	821	476.6	12757	32359.6	0.0643568	0.0147282	-0.215191		protein-methionine-S-oxide reductase [Rhodospirillum rubrum ATCC 11170]
Rru_A0730	857615	858434	208	69.9446	1140	1675.09	0.182456	0.0417557	-0.214903		hypothetical protein Rru_A0730 [Rhodospirillum rubrum ATCC 11170]
Rru_A0871	1042301	1042922	13	5.76312	20	38.7425	0.65	0.148754	-0.212623		hypothetical protein Rru_A0871 [Rhodospirillum rubrum ATCC 11170]
Rru_A2025	2339029	2339728	149	58.6939	28	48.1957	5.32143	1.21782	-0.21252		TenA family transcription regulator [Rhodospirillum rubrum ATCC 11170]
Rru_A3372	3888169	3888781	123	55.3285	76	149.383	1.61842	0.37038	-0.210544		tRNA/rRNA methyltransferase SpoU [Rhodospirillum rubrum ATCC 11170]
Rru_A2396	2787132	2788128	791	218.769	157	189.737	5.03822	1.15301	-0.210168		FecR [Rhodospirillum rubrum ATCC 11170]
Rru_A0346	418328	419060	22	8.27605	6	9.86269	3.66667	0.839127	-0.205057		CRISPR-associated Cse3 family protein [Rhodospirillum rubrum ATCC 11170]
Rru_A2888	3332774	3333467	301	119.595	1363	2366.38	0.220836	0.0505392	-0.202637		hypothetical protein Rru_A2888 [Rhodospirillum rubrum ATCC 11170]
Rru_A2860	3294480	3295125	31	13.2322	8	14.9213	3.875	0.886799	-0.201956		hypothetical protein Rru_A2860 [Rhodospirillum rubrum ATCC 11170]
Rru_A2134	2479661	2480141	1239	710.282	717	1796.07	1.72803	0.395465	-0.201592		hypothetical protein Rru_A2134 [Rhodospirillum rubrum ATCC 11170]
Rru_A0597	709724	710399	31	12.645	23	40.9948	1.34783	0.308454	-0.198066		hypothetical protein Rru_A0597 [Rhodospirillum rubrum ATCC 11170]
Rru_A2139	2483722	2483974	2	2.17979	4	19.0497	0.5	0.114426	-0.196481		hypothetical protein Rru_A2139 [Rhodospirillum rubrum ATCC 11170]
Rru_A1107	1300533	1302567	1211	164.091	152	89.9968	7.96711	1.8233	-0.194975		hypothetical protein Rru_A1107 [Rhodospirillum rubrum ATCC 11170]
Rru_A2387	2778534	2779476	25	7.31026	9	11.4995	2.77778	0.635702	-0.192432		ABC transporter substrate-binding protein [Rhodospirillum rubrum ATCC 11170]
Rru_A3164	3655664	3656663	582	160.482	1653	1991.69	0.352087	0.0805758	-0.19199		hypothetical protein Rru_A3164 [Rhodospirillum rubrum ATCC 11170]
Rru_A3591	4134775	4135495	36	13.768	22	36.7651	1.63636	0.374486	-0.190474		hypothetical protein Rru_A3591 [Rhodospirillum rubrum ATCC 11170]
Rru_A0184	220432	222079	151	25.2653	38	27.7827	3.97368	0.90939	-0.18826		hypothetical protein Rru_A0184 [Rhodospirillum rubrum ATCC 11170]
Rru_A2907	3351544	3351880	48	39.275	24	85.8083	2	0.457706	-0.18725		anti-sigma-factor antagonist domain-containing protein [Rhodospirillum rubrum ATCC 11170]
Rru_A2994	3446837	3448145	213	44.8688	95	87.4444	2.24211	0.513112	-0.186084		hypothetical protein Rru_A2994 [Rhodospirillum rubrum ATCC 11170]
Rru_A2832	3263271	3266667	119	9.65953	36	12.7689	3.30556	0.756489	-0.185189		hypothetical protein Rru_A2832 [Rhodospirillum rubrum ATCC 11170]
Rru_A0538	633426	633912	53	30.009	14	34.6375	3.78571	0.866373	-0.184197		hypothetical protein Rru_A0538 [Rhodospirillum rubrum ATCC 11170]
Rru_A1618	1911710	1911965	529	569.797	90	423.595	5.87778	1.34515	-0.18267		hypothetical protein Rru_A1618 [Rhodospirillum rubrum ATCC 11170]
Rru_A1463	1729954	1730797	12	3.92052	13	18.5588	0.923077	0.211249	-0.182544		sulfotransferase [Rhodospirillum rubrum ATCC 11170]
Rru_A1609	1903782	1904085	728	660.332	78	309.15	9.33333	2.13596	-0.18007		hypothetical protein Rru_A1609 [Rhodospirillum rubrum ATCC 11170]
Rru_A3185	3675622	3675934	4	3.52387	4	15.398	1	0.228852	-0.177567		hypothetical protein Rru_A3185 [Rhodospirillum rubrum ATCC 11170]
Rru_A0924	1098815	1099739	6	1.7886	14	18.2362	0.428571	0.0980796	-0.174113		mannose-6-phosphate isomerase [Rhodospirillum rubrum ATCC 11170]
Rru_A2212	2570099	2571146	1443	379.673	314	361.008	4.59554	1.0517	-0.168455		hypothetical protein Rru_A2212 [Rhodospirillum rubrum ATCC 11170]
Rru_A0847	1008726	1010244	8	1.45223	14	11.105	0.571429	0.130773	-0.167812		PepSY-associated TM helix [Rhodospirillum rubrum ATCC 11170]
Rru_A1257	1478416	1479505	645	163.169	175	193.446	3.68571	0.843486	-0.167136		hypothetical protein Rru_A1257 [Rhodospirillum rubrum ATCC 11170]
Rru_A2640	3069598	3070711	108	26.7327	44	47.59	2.45455	0.561729	-0.16304		hypothetical protein Rru_A2640 [Rhodospirillum rubrum ATCC 11170]
[truncated: 1,791 more rows]
